# Supplementary material for: New tools to screen wild peanut species for aflatoxin accumulation and genetic fingerprinting
Source: BMC Plant Biol. 2018 Aug 15;18:170. doi: 10.1186/s12870-018-1355-9 (PMC6094572; doi:10.1186/s12870-018-1355-9)
Supplement: Supplementary file 1 — TableS1. BLAST results for 345 DNA sequences from which the markers were designed, using the Arachis duranensis and Arachis ipaënsis genomes as databases. (XLSX 106 kb) [file 12870_2018_1355_MOESM1_ESM.xlsx]

## Sheet: Supplementary Table S1
Supplementary Table S1			Yellow highlighted markers, had more than 2 hits using Expected values 10-5 on genome A or B (Arachis ipaensis or Arachis duranensis)																BLAST to A.duranensis using 10-5 Expected value			BLAST to A.ipaensis using 10-5 Expected value
Marker name	Type	Motif	Forward 5' => 3'	Reverse 5' => 3'		Marker	Number of Alleles	Amplicon size range		Blast Hits Count	Blast Min E-Value	Blast Similarity Mean	Sequence Name	Sequence Description	Sequence Data	Sequence Length			Query	Number of HSPs		Query	Number of HSPs
NPRL_A0A9P	3	(TCA)₈	CC TAG TTG CTT CCG TAA CCG ACA T	TC AGC CTA AGC ACA CAC CAA GT		NPRL_A0A9P	10	105-432		10	1.5e-17	0.773	NPRL_A0A9P	disease resistance RPP13 1 isoform X1	aaaggaggtacgttctttgttgcctagttgcttccgtaaccgacataggaagatggtagataacatggaagacgtggttacaagaatagatattcttgtaagtaaaaagatattcttggacttcaacagagtaccaaggataataacttgtcatcatcatcatcatcatcatcaaaatggcgagaaatccacttccggggcccacttggtgtgtgcttaggctgagcattaagctttacacactcc	246			cont00032a	14		cont00032a	0
NPRL_A5DQD	3	(AAC)₆	CA CAG CCA CAA GTG CAA CCA	GG CTC TGC TCC ATG CTC TTC		NPRL_A5DQD	4	128-164		10	4.4e-22	0.917	NPRL_A5DQD	Two-component response regulator ARR9	ataggctcaaaccacatataatgaagaggagcaagttgaaagatcaagatcaaaagcaagtgataccagaaaagattgatactttattagaagttcaaaagcagcatcaaccacaagaagaagcacagccacaagtgcaaccaaatttagaacaacaacaacaacaacaatcactgcaacaaaacaacaataacaataacagcagcaacaagaggaagagcatggagcagagcctttcaccagagaccactgacagaactagaccaagatacagtggcatagccact	287			cont00043a	0		cont00043a	1
NPRL_A9N50	3	(CAG)₅	CA GGT GAG CAG CAA CAC AAG	GG TGC AGC AAG CAG TAA TGG		NPRL_A9N50	3	214-218		2	0.00015	1	NPRL_A9N50	AF479310_1 cold stress responsive partial	gcaagagcaccacccaggtgagcagcaacacaaggagggtcttgtagacaagatcaaggataagatccacggcggcgacggtgccgagggtgagaagaagaagaagaaggataagaagaagggcgaacatggccacgaccatggccatgacagcagcagcagcagcgacagtgattagatcttctccgccattactgcttgctgcacctttcttctatgtcaaggt	226			cont00058a	2		cont00058a	7
NPRL_AAJZM	3	(TCT)₇	CT GGC TGC CTT ATA ATC ACC ACA T	TC AGC AGA AGA ATC ACC ACT ACT CC		NPRL_AAJZM	11	134-176		10	4.8e-24	0.958	NPRL_AAJZM	ACT domain-containing ACR10-like	ctcgcacaatgctaagaccaaagaagagaatgatgcggcacaaatcacaaccaagaccagtcttgtcagggcaattcacggttatgacggtcgggccaccttctttgtctggctgccttataatcaccacatcatcctgtaatattcccatcttcttcttcttcttcttctctctaatccaacgctattttctaatctttcaggagtagtggtgattcttctgctgatgttaaaagggttttaatttagtgtgatatacgagtactattactattggtactgtgccgagtagaagatgaagaagaagagggagcagagaac	321			cont00059a	0		cont00059a	0
NPRL_ABCLW	3	(CTT)₄	CC AAC TTG AAC ATC TTC TTG TCC A	TC GTT CTT TCA GGT TTT TCA CCA T		NPRL_ABCLW	6	135-176		10	2.2e-23	0.878	NPRL_ABCLW	myb-like transcription factor family	aagtcttggttttggatcagcagtgagaacaagacatgggtctcccttgtgtgtgagattggaggcgccaccaacttgaacatcttcttgtccaacaagccctgcttcatgtgggtgtatcagcctcggatacatgatgatgatacctcccttcttcttcttcaatggtgaaaaacctgaaagaacgaagagagagagagagagtgtaatcagttctt	218			cont00080a	0		cont00080a	0
NPRL_ABFNW	3	(ATA)₅	GG AGT GGG TGG TAA GAA TGA	GC TAT ATC CAA CCG TCC CTA		NPRL_ABFNW	6	134-314		2	2.4e-17	0.99	NPRL_ABFNW	PREDICTED: protein SHORT-ROOT-like	ggatgataataaatggtagtggggttgtaattggttataataagggtaatattgttctggttgctttgaagaagaagaggataggtcttcttcatccatgaaaaagttgaagcattcttcttcagcttcttcctctagttggtgttggtcataataataataataattttgatgagagttggttgatgatgttgttgtggagttttagggacggttggatatagcctaaacagcgtatccatttttatcacactatgaatagaatatactcactatggtagtgaagtagtagtgactagtgagagtgagtgtggt	315			cont00089a	1		cont00089a	1
NPRL_ACVG4	3	(AGG)₅	TG CAG GCT CTT GCA CCA GTT	TG GAC GTA AGG TCG GTA AGG		NPRL_ACVG4	9	130-434		10	1.1e-15	0.992	NPRL_ACVG4	Chaperone dnaJ 49	ttggactgcatgctccacttgcaggctcttgcaccagtttgagaggaagtacctgggacataatctggtatgcccctcttgcaggaagagtttttaaggctgtggaggtgggtagtgacgatgatgggtctgaagaagaggaggaggagaaggaggaggaggaggaagaagaggcagagagagatttggtacaggaggaatatgaagtactttcgagttcaaacaccttaccgaccttacgtcca	245			cont00095a	0		cont00095a	20
NPRL_AELTP	3	(TTC)₈	GG AGG GCT TTG CCT AAG AA	CT GCA ACT CTT GCC ACA TC		NPRL_AELTP	17	103-168		10	1.5e-24	0.874	NPRL_AELTP	transcription factor MYB12-like	ccgctggacacaagaggaggatcaaatcttgatcaactacattcaagccaatggagaaggttcttggagggctttgcctaagaatgctggtatatatgcatgcttccatctctattattcttttcatttctttcattatcagtcctcttattcttcttcttcttcttcttcttcatcatgaatggttactaagatgtggcaagagttgcagattgagatggatcaactatttgagagctgatctcaaaagnggaaacatctctattgaagaggaagccatcgtcactaagttgcttgctttttt	304			cont00098a	1		cont00098a	0
NPRL_AKH02	2	(GT)₆	CG TGT TCT TGC AGC AGT ATG	AC ACT ACC ACC ACA CTA GAC		NPRL_AKH02	6	129-359					NPRL_AKH02	---NA---	caaaagatgcaggatccatacaaaatttgattcaaaaggatcgtgttcttgcagcagtatggccaaaatgctatattgaatcaaaatagtgtctttctggtttttttgttcccttattttcttttgttgttgtttgtttgttgttgtgtcgtgtgtgtgtgttgtctagtgtggtggtagtgtggttcagtgtaaacttaggtaatttgagtata	215			cont00125a	0		cont00125a	0
NPRL_BB1DC	5	(ATAAA)₄	GG TTA GGA CTG GGA ACA T	TT TGA GCT CCC TCC CTT T		NPRL_BB1DC	10	91-449					NPRL_BB1DC	---NA---	aactcttaaaagacaaataaaggttaggactgggaacataagcagataaaataaaataaaataaagaattgaaagaaaaagggagggagctcaaaatcatacatttaatgtaccaaaaagtcagaaaaggaagaattacatgtcctattatagaataatttagagtggaggaacaaaaatcttccacaccttaacatcacaatccaagctgccac	215			cont00136a	1		cont00136a	0
NPRL_BC7PR	2	(TC)₈	GC CAA GAT CAC TCC AAT A	GG ATT GGA ACA CAC CTA AA		NPRL_BC7PR	17	177-448		10	1.4e-11	1	NPRL_BC7PR	sugar transport 13-like	atggccggtggaggtttcaccaccaacggcggaggcgccgtcgacttcgaggccaagatcactccaatagtcatcatctcatgcataatggctgccaccggaggccttatgtttggatatgatgttggtgtttcaggtaacaataactgatctctctctctctctctcacatacatcacattcaactccttttaggtgtgttccaatcctatacataacctattttaacctctattt	237			cont00139a	0		cont00139a	1
NPRL_BH0HY	2	(AC)₆	TG AAC AAG TAA GCC AAG TGT CAC C	AA CAG TGG CTC GTC GTG GTT		NPRL_BH0HY	1	123		10	7.2e-19	0.904	NPRL_BH0HY	FAR-RED ELONGATED HYPOCOTYL 3-like	agtagcagtccaagtgaaataccaatgcttattattcgagtcaagaggcatattgtgccgtcacgcactaagcgtgttaagctttgaacaagtaagccaagtgtcaccgagatatatactggaacaatggagcaagaaggtaaagaggcgacacacacacacatcaagagcaaccacgacgagccactgtt	191			cont00141a	0		cont00141a	1
NPRL_BKZX2	3	(TCA)₅	TG GAA GGG TGG TTT CAA G	AT CAT CCT CCC TGC CAT A		NPRL_BKZX2	13	160-283		10	3.4e-27	0.849	NPRL_BKZX2	disease resistance RPP13 1 isoform X1	aaggaggtacgttctttgttgcctagtttcttcctcaaccgacataggaagatggtagataacatggaagggtggtttcaagaatagaatttcttgtaagtcaaaaagatatccttggtcttacaaaagagtaccaaggataataacttgtcatcatcatcatcatcgtcatcatggcgagaaaccacatgtctgatggaagggaacatatatggcagggaggatgatcaacaagcttaatcaagacataaatgacaacagtgaatctcagttatct	277			cont00150a	1		cont00150a	1
NPRL_BQ84K	3	(CAA)₆	CA TCT CTG GTT TCA TTC CCA ATT C	CC ATG TAC ATT GAT GAT GAT GGA AA		NPRL_BQ84K	9	105-174		10	1.1e-16	0.946	NPRL_BQ84K	transcription factor RAX2-like	tatgatgatgaacagatggtcaattatagcagctcagttgccaggaaggactgacaatgatataaagaattattggaacactaagctcaagaaaaaactcatctctggtttcattcccaattcttcttctattcaacaaagaaacatcatcaacaacaacaacaacaacctccatttccatcatcatcaatgtacatggatcaatgttatggatcttatgttacaggact	230			cont00151a	0		cont00151a	0
NPRL_BRCFN	3	(TTC)₆	AC TCT CCC TTC ACT CGT CTT	AC GGA TCT CTA CGG TAG TGT		NPRL_BRCFN	0	n/a					NPRL_BRCFN	---NA---	tggagagagccaaaacgttggcgttttggtttggcgtcccattttgttaaaaacatcatcgttctagtcaaaataaaaatgttaaacgagtttgattaaacactctcccttcactcgtcttctccactttcaccctctgttttcttctttttcttcttcttcttcttcctcctctcttcattaatgacactaccgtagagatccgtcggtgaaattaaaattcttgtatcaagaagacatcaaaatcaggtctcctttcgtcgttcgtctcctcctccaattgtgctatatgggaatcctgatcatctaccctattct	318			cont00172a	0		cont00172a	1
NPRL_BTVAD	3	(TCA)₆	CT GGC TCC TTC TCT GGT TTA	GG AAC GTT CTC CCA ATG ATG		NPRL_BTVAD	4	103-292		2	6.4e-07	1	NPRL_BTVAD	SWR1 complex subunit 2	gcatctctctctgcctgccgaacaatcacggcagttctagtggacttcctgattatcttttcccctccatcatcgcgtgtatcatggtgttcctcaggaactggctccttctctggtttatcatcatcatcatcgtcattgtcttcatcgtcatcatcatcatcatcattgggagaacgttccaacttagacaaaaccttctgtcttc	208			cont00175a	0		cont00175a	3
NPRL_BUKIE	3	(TCA)₅	TC TCG TCG TCC TTG GAT TCT	CT CGA ACT CGA AAG CGA TGA		NPRL_BUKIE	5	142-155		10	1.7e-20	0.852	NPRL_BUKIE	ethylene-responsive transcription factor RAP2-11-like	gccgcgcgtcttcttcgcggctccgctgctcggaccaacttcatcactcatcatttctcgtcgtccttggattctcctgtcgcttcccggattcggaatcttttgaacagcaaaaagggaatcagcagcagtgatgagatcattgagaactcatcatcatcatcatcgctttcgagttcgagtgagacaattggtacagaaagcacaccaacaattctatctgatgataatgcttatagacctaga	246			cont00176a	4		cont00176a	0
NPRL_BULCQ	3	(AGT)₅	GC TCG CAT CGA TTG AGA TCA AC	TT GGC TTC CAA GGT CTT C		NPRL_BULCQ	5	98-116		10	8e-22	0.84	NPRL_BULCQ	CUP-SHAPED COTYLEDON 3	catccaccaacatcacattcacatttttttcttttttaaacaaagaaacagccaagcttattacgattgaagaataaattaaattaaattcagacctggaagttcccatggctcgcatcgattgagatcaacctccacaaagttgacatgagtagtagtagtagtattgaagaccttggaagccaaatagaaggtaatgagttcttgatcagttgggtgaaacctgaaaccgggtggcaaaccttgagcgttttctcttttcatgatcactcagctcacacgctagctcttccattgatagcatcatcatcatca	315			cont00176b	1		cont00176b	0
NPRL_BVJSE	6	(GGACAG)₆	GA GAG CAA GAG ACA GGG ATA GA	CT GTG GGA CGA CAT GCT AAA		NPRL_BVJSE	9	185-265		10	1.3e-17	0.934	NPRL_BVJSE	clathrin assembly At1g03050	cgggagagcaagagacagggatagaggcagagacagagacagagacatcgataaggacagggacagggacagggacagggacagggacagagaagttgttgtaagatctacaccagttaaagacatgacactggataaactttactacaagatgcatcatttacaattgctgcttgagagatttttagcatgtcgtcccacaggtttgtaaatatttcagattgaagaatatggcgaatt	240			cont00178a	0		cont00178a	0
NPRL_BVZOG	4	(TCAT)₅	TG ACG ATA GCG ACA AGA G	GT CTT TGG GTT CCA TCC T		NPRL_BVZOG	9	175-478		10	4.1e-25	0.871	NPRL_BVZOG	UDP-D-apiose UDP-D-xylose synthase 1-like	acaggtatactcaaaggtaagtggagaacaacctccagagacgcctacaatcgacgtcagctcgaaagaattttatggcgagggatatgacgatagcgacaagagaattcctgacatgaccacaataaacaggcaacttggtaggtttcctcattcattcattcattcattaatcgaatttgatattcaagttgtcaagcttctttatttttttatggttttgttgttcctctcacaggatggaacccaaagacctcactttgggacctgcttgagtccacactgacctatcagcacaggacatatgctgaagccatt	318			cont00179a	1		cont00179a	0
NPRL_BXJQM	2	(CT)₁₀	TG ATT ATA AGT TTG GGG GCT CGT A	TT GTC CTG CAG AGT ACA CAT GGT T		NPRL_BXJQM	12	164-235		10	1.5e-07	0.957	NPRL_BXJQM	cleavage and polyadenylation specificity factor subunit 1-like isoform X2	ggtctcatagtgctgattcctctaagatggctaatgatgatgatgaatatcatgcatacctgattataagtttgggggctcgtactatggtaatcttttaataagtgttatatgttttggtaggataacctatgatttgtaacatgattcctctctctctctctctctctcaaccatgtgtactctgcaggacaactgaagggttagggcttagtgtaaaacgtgttaggattgcttttaaaattagatggtgcatggcttcatgaacaagactcttgaggatgcaaacctagtttgtcattc	303			cont00183a	1		cont00183a	1
NPRL_cont00032a	5	(TTATC)₄	AA TGG TGA GAT GTG ACC TTC TGT G	GG CGG TTC CCT TAA AGA TAA GAT G		NPRL_cont00032a	8	110-396					NPRL_cont00032a	---NA---	gtgtatttataatggtgagatgtgaccttctgtggataagataagttagttatcttatcttatcttatctttaagtgaggtcatcttatctttaagggaaccgcccttctctctgtaggcttgggccgccttaggatttggggcgtgttcctctatttgggccctttgtttgggctttcctgtgacttggccgagctctttgagaagaggtcggattgt	219			cont00184a	0		cont00184a	0
NPRL_cont00043a	3	(CAG)₄	GT TGC TTT TCC TCT GCT AAG TCC A	GC ACC AAT TAC TAC TGC TGC TGA A		NPRL_cont00043a	12	109-223					NPRL_cont00043a	---NA---	atgcaacaacagctaaatttttaaatcattccatcactaaatccaaacaattatgtagtatcgaatagcaaaatatagttatacctgtgaaactagttgcttttcctctgctaagtccacaccccttcctctgccctctccccccagatccagcagcagcagtgccattcgtagcagcagattcagcagcagtagtaattggtgccgaggctgatggaacaaaagtataatggttaacacatttcataatagaacattttcaatcgtctagtatgtagcaacaaattctagaattacctgtgacaacagttc	312			cont00188a	0		cont00188a	0
NPRL_cont00058a	4	(TATG)₅	TC AAA TCT AAT CAA TGG AAT GCC C	GA TTT TGA AAT TGC ATC CAT CAC A		NPRL_cont00058a	17	128-160					NPRL_cont00058a	---NA---	ctcacttggtatttgttcaagctcttttctatgttccataaaaagatacttcaagcaagttcaaaaacaagtttcaaatctaatcaatggaatgccctaaaaaggggtttcttgaaaattctttgttgttttaccaaaacttatttactatatgtatgtatgtatgtatgttgtgatggatgcaatttcaaaatctttcctagttctattcctaattttcaacaagcaaaaattaacatgaacaattaggacaaaattgaactaggtgctatactattcacatcatccaatcacaacttctatctataaaatatatacta	320			cont00191a	0		cont00191a	0
NPRL_cont00059a	4	(TAGT)₅	TG CCA CCA AAA TGC ATA TAA GGA C	CG GCT AGA ATA AAA GGG AAG AAA GG		NPRL_cont00059a	22	113-392					NPRL_cont00059a	---NA---	ctttgaacaaaacttttcatcacattgcttcaaactaagtttggtgtcaccccatggtgccaccaaaatgcatataaggacctcaccaatagttagttagttagttagttggaattcataaataaacaatcaaatcctttcttcccttttattctagccgtagagtttgatttttttatgatattaatttccttattttaaatctttataggaaagaaaatgagcataaaaagggattgattggacaattaaatggggg	259			cont00193a	0		cont00193a	0
NPRL_cont00080a	4	(ATTT)₄	AG CGG AGT TTA GAT TCA ACT TTC A	AA ATG ACA GGT AAA GTA AAT GGC AA		NPRL_cont00080a	4	155-159					NPRL_cont00080a	---NA---	ggattcaaaggtcaatttaattagtcccctgactttcctttgccttgtaaaggttgaccaagcggagtttagattcaactttcattatagttgagagagataactacgttggacttccaatttctcttaccttgccaaaagttgctttacatttatttatttattttaattgccatttactttacctgtcattta	195			cont00201a	1		cont00201a	1
NPRL_cont00089a	4	(TTAG)₆	AT CAT TCA CCA TCC ACC ATC TTC T	TC CAA CAC TTA GCA CCA AAA CAG A		NPRL_cont00089a	15	99-178					NPRL_cont00089a	---NA---	acccatgcgtacgcgtgaccccctgccctgttcacacaccttcttttcttctcttctttccatttcttttcttcttctctcttcttttcttttatttccctcctccaaccatcacccaccactatcattcaccatccaccatcttctcctttagttagttagttagttagttagttacttcaattttctgttttggtgctaagtgttggattattgatttaatttgctgattttgatgttaattgctgctgattacccatgagatgctatcctagcatcattgttgttaatattcattgttggaatcctttattgaggttataa	324			cont00210a	0		cont00210a	8
NPRL_cont00095a	3	(CAT)₄	GG TAG AAG ACA CAG GAG GAA CGA C	GC TTA TGA GAA CTT GAG GGA GCA A		NPRL_cont00095a	11	106-288		9	7.9e-11	0.8611	NPRL_cont00095a	TMV resistance N-like	cagcatcaggacaaggagaaggagggcgagtctggatcggcacagcatccacagttccatcctcccgattcaggatctggcaatccgggtcgggcacagcgggaggaaccgaagaggtcggcactttggtagaagacacaggaggaacgacatcatcatcatcaccctcatcatcagggacaatcttgccatccctgacaatattatccaggctaaaaagggtgaggtcggcctcgggagcaatgacctgaacttgctccctcaagttctcataagcagcagtcacgctgccaacgagatgactttggagct	312			cont00218a	0		cont00218a	0
NPRL_cont00098a	3	(GAA)₅	GT GAT ATT CTC TGA AAG CCC CCT T	TA CCA AAG TGA AAG GAC TCA ACC C		NPRL_cont00098a	8	143-163					NPRL_cont00098a	---NA---	aaacactctctctcttctctctcattgtttatttatgatgagtgtgtgaacgcgtctgaaagctcagtgtcttgtagcaggtgatattctctgaaagcccccttttttgtggtctataaacttaacactctgaaccctctgagtgagtgtgaagaagaagaagaaggaaaaaagagaaaagggttgagtcctttcactttggtatatgcattctcattattagcattctccattattactcttttgttggatgctatgtccttttgcaacaccgacact	279			cont00224b	0		cont00224b	0
NPRL_cont00125a	3	(GAT)₈	GT ATT CGG AGA GGT TGG AGC AC	GT GGT GTC TCC TCC TTG CTA TCA T		NPRL_cont00125a	11	113-156		10	1.5e-25	0.849	NPRL_cont00125a	PREDICTED: uncharacterized protein LOC107465685	ttcaccatcctttgccgttaatctgaattgaagttgtgatgcattagttggcgaggctggaccgttgggagacggtgctttcacggcacccagttctccccggtattcggagaggttggagcacccgatggggttgaggatgcattgcaggatgatgatgatgatgatgatgatgatgtggagcccgcaacgattgctgctgatgatagcaaggaggagacaccacagacgactccacctatgggtggggagtatctagttcaggtactaatcagtaccccccgtagttctctgctatggacttggatgccatggcacctcagg	324			cont00228a	1		cont00228a	1
NPRL_cont00136a	3	(AAC)₄	TA ACC CTA CGA CAT CTG CAT CTC A	CT GCT ACT CCA TTC CGT CAT TCT T		NPRL_cont00136a	15	123-463					NPRL_cont00136a	---NA---	gcacttgctggttagttgtgcgaagttgtgaaaaagagttgagattacaattatgcataccaagttgttggcgccattgagatcacaatttcgtgcaccaattaaccctacgacatctgcatctcaaaatccctaagaacagataaccagaacaacaacaacaataacaagagtttcgatgcgggaacaacttactgtaacaagaaagaatgacggaatggagtagcagctccgacagcagcgctgacagctacggctccctacagtgtgactacccaaacagcgacgacggcgagggagcaacggcagcgg	312			cont00235a	0		cont00235a	1
NPRL_cont00139a	3	(AAT)₄	TG TGG GAC TCT CTA TCT TCT TGG G	GC CTA CAT AAC AGG TTG CTT GCT T		NPRL_cont00139a	1	178		10	7.7e-22	0.928	NPRL_cont00139a	NADH dehydrogenase subunit partial (mitochondrion)	gaccctactatcattatgcctttgcaatgttacttggttcaactctatttgtgaccctttttcgtatgtgggactctctatcttcttgggttgataatcgatcgtctttcattttgatagtgagttgtttttataataataagtcaataaaataataataatcgaactggaggagcgaaaagccaggatggcttggtaagcaagcaacctgttatgtaggcgccaactccctttctcttctttctttttaatgaaagttcagttcatcaaaacaattgctagatcgagcacgcgacgcgcatagtcttaagt	312			cont00236a	81		cont00236a	30
NPRL_cont00141a	4	(AACT)₅	CA GTA ATC AAC AGC AAT GAG GTG C	GT AAC GGG GTG TTA CAA TCA CCA T		NPRL_cont00141a	14	104-417					NPRL_cont00141a	---NA---	acaaaatgtaacctcaacaaagaatccaacaatgaatattaacaaaaatgatgttaagataacatcctatcagtaatcaacagcaatgaggtgcgacaagatcaataatccaacacttataatgaaaaacagaaaaataaacataaatcaaactaactaactaactaactaaaagagatggtgatagatggtgattgtaacaccccgttaccctaagccttaccttgcgccgtaaagcgaaggataacaaagtgtcactggtacgcggaatcgtgattacactttaattatgtaaaattcatcgctctttctttccctgg	320			cont00250a	0		cont00250a	6
NPRL_cont00150a	4	(TTAG)₅	GC AGA ACA CAC AAA TCC TTT TGA A	TC AGA TTC GGA TTT GGA TTC TTG T		NPRL_cont00150a	5	156-176		10	1.5e-19	0.956	NPRL_cont00150a	cytokinin riboside 5 -monophosphate phosphoribohydrolase LOG3-like	tagctataccaattcgttggcaagctgaatagcagcatcttggtaggtagttttcttgccggggctacttccgcagaacacacaaatccttttgaactttgaatgccttatctcattcctctccattatttcttcttttctaactataacttagttagttagttagttagtgtgtaagggagcacaacaagaatccaaatccgaatctgaatcttaatctccctcaaaatcgaattcaacaaggcaacactctccctcactcaagagagagtcaagagtagtagtgttatggtatggctaaggctatggatgttggttgg	320			cont00251a	1		cont00251a	0
NPRL_cont00151a	4	(AACT)₆	CA AAT GCA AAA CCT TAC ATG GGA T	GC TGC TTC TGC CAA GAA TCT GTA		NPRL_cont00151a	6	165-189					NPRL_cont00151a	---NA---	caccaatcaaaattccaaacctttatgtaagaacaatacatacagtatggaaaactttagtacaacgagcctccacatgattatttccactcaaatgcaaaaccttacatgggatatgtttgaagttgaactacaagcaagatagttttcaactaactaactaactaactaactgacatgcatgcatacacacactctaaactcatgagaaggagatcaatattctgttacagattcttggcagaagcagcccgtcttactcttgcgccgacagcaaagaatttagtgatgacttcaaggggcattcccttggtttctggaacc	324			cont00259a	1		cont00259a	0
NPRL_cont00172a	3	(ACA)₁₂	TA TCT TGT ATG CCA GTG CCA ATG A	TT GCT GAT ATT GGT ATT GTG GTG G		NPRL_cont00172a	11	102-337		1	7.9e-05	0.82	NPRL_cont00172a	serine threonine- phosphatase 7 long form homolog	taaacttacataattgactctcatgtcatcgagtccttgcctaaactgcaccgcagactttcgtgtatatcttgtatgccagtgccaatgactccacctaatcacgagtaggatgattacaacaacaacaacaacaacaacaacaacaacaacaagaagaggcagaagagcaacctcaattcctgcacttcaaccaccaccacaataccaatatcagcaatttccagagggattcaactgggagcaattgcaaggagatgtacaccaaatgaaggagatctacaccacttgagggaagatgtca	304			cont00262a	0		cont00262a	0
NPRL_cont00175a	3	(TCT)₅	AC CCT TTC CCC AAC CTC CAC	GT GAG AGG GGA AGA AAA TTG ATG G		NPRL_cont00175a	9	137-243					NPRL_cont00175a	---NA---	ctcgcgaagcacactgcgcagtcgcgcaaccctttccccaacctccaccctcttcttcttcttctctcccccaactgccgtcgcagcagcagcgccggtcgccgccgcacgacctacctctgtcaccgtccttggccatcaattttcttcccctctcaccgccacccgtcctctctctctccctctcactcctctcacccattccaccgtaatca	215			cont00266a	1		cont00266a	0
NPRL_cont00176a	2	(CG)₆	GC CAC TCT CGA AAT AAA CCA TCC	GA GGG AAG AAG AAA GGA GAA GGA A		NPRL_cont00176a	10	122-232					NPRL_cont00176a	---NA---	tgcacgcatacgcgtggattgagaagttccaccttccatgcattaacccgagagttaggcccgcactgtgcgcgcgttgtgcctttggcacaaccccacttgcgcgtacgcgcacatgacgcgtacgcgccactctcgaaataaaccatccgcgcgcgcgcgccatgcgtgcgtacgcgcggatgcccttcctacaccacatttcctttcttctcctctttctaattctttccttctcctttcttcttccctcctccaatccctcatccccactccccaactcccaactccctcactctctctatctctttc	312			cont00274a	1		cont00274a	1
NPRL_cont00176b	3	(CCA)₄	TA TCT CTT TCT CCT CCT TCT CCG C	AT GTG CGT TGA CTT GAG AGT GAA G		NPRL_cont00176b	5	148-160					NPRL_cont00176b	---NA---	ctacaccacatttcctttcttctcctctttctaattctttccttctcctttcttcttccctcctccaatccctcatccccactccccaactcccaactccctcactctctctatctctttctcctccttctccgccgcccccggccgccgccaccaccaccaactgactcaccaagtcaccatcctccacctcaccttcactgagccgcaattcgtcaaaacctctccttcactctcaagtcaacgcacattcaaaaattcgagaaaattcggtcattgaataatccaatcactgag	297			cont00277a	0		cont00277a	1
NPRL_cont00178a	3	(GAA)₇	AG AGT AAC AAC CAA TTT CAA AGC CC	AT TTC TCC TCC TCT TCC TCC TCC T		NPRL_cont00178a	0	n/a					NPRL_cont00178a	---NA---	actgaacagagtaacaaccaatttcaaagccctagttacactatccactgaactgaagaagaagaagaagaagaacctacatgcgcgaatttgaaagaagaaggaggaggaggaagaggaggagaaatactattcttgttgattgaaagttgatcaccatttattcactacatgaacattgttcggttcggtggcctttgtgattttgattcaccaaatgaatgt	225			cont00279a	0		cont00279a	0
NPRL_cont00179a	3	(AAG)₇	AG AAG TTT CAT ATC GCG GAC ATT G	AC TCA CAC TCC ATT CTC GCT TTT C		NPRL_cont00179a	8	131-150					NPRL_cont00179a	---NA---	agttataccaatgtgacagactgtatgatgatcgaagcagaagagcaagctacaactgtaaaaaggagattagaagtttcatatcgcggacattgcggcgcagaataaagtgataacaagaagcagaagaagcaaagaatcgtcggcaacaagaagaagaagaagaagaagagaaaagcgagaatggagtgtgagtgtatatgtatgtatgtatgtatgggatgggtgtagtctattgtagtaagagagtggacaccatggttgggtggattcacgagcacgccattggagtggcgatctagatcgggtgcagaggggtgc	321			cont00283a	1		cont00283a	1
NPRL_cont00183a	4	(TTAG)₄	AT ACA GCA ACC ACA GTA GCC ACC T	AT CCA ATC CGA TCC GAA GAA ATA G		NPRL_cont00183a	6	91-224		10	2.1e-18	0.982	NPRL_cont00183a	ATPase plasma membrane-type-like	tcaagaactttaggatatcaagagggatgtatgtcacaatgctgaagatccagattgctcctgcccatctccacccgattccgttgattctagcgaagtcccagtgtgcgtatacagcaaccacagtagccacctgtacagttagttagtttagttagttagttagactatttcttcggatcggattggattggattagagttggaaggtcacaagaaactaaccagttgtgctgctaggaaggcgacaacaagcaacaatccagggcgttcaatgtaggaccagccccttgaccttgtcacgaagatgagcgctt	316			cont00288a	0		cont00288a	0
NPRL_cont00184a	4	(TTAG)₄	AC ACT TCC GGA CAC CAT TGA TAA C	AA GGC CGC AAT GAT AGT AAA CAA A		NPRL_cont00184a	4	144-179					NPRL_cont00184a	---NA---	gcgcgcgcctactgcacgcgtacgcgtggatgcccttccttcactacatttcttttcttcctcttctttccatttctttccttctcttttcttcttcccttcttctacccctcatccaacacttccggacaccattgataaccatttattttagttagttagttagttaattagttagttttagtatagttttcatttcattttctctcttttcattataagtgttggattattgatttgtttactatcattgcggccttttattgcctaaatgctattttaacataattgtctttgaataatctttgttggattc	316			cont00289a	0		cont00289a	0
NPRL_cont00188a	3	(AAG)₆	AA CTT AAA ATA TTG CTC GCC CTC G	TC CAT TCT CCT TCA TTT TCA CAC A		NPRL_cont00188a	5	161-165					NPRL_cont00188a	---NA---	cttagtgcttttaccacacctaaacttaaaatattgctcgccctcgagcaagagaagaaagaaaagaagaagaagaagaagaaaatatggaggagaggggagaggtgtattcggccaagaaggagaagagaggtgttgtgttgtgtgaaaatgaaggagaatggaggggtttatatagtgagtgagagagggagtaggttcggccatttagggtgggtttgggtgggaaag	231			cont00298a	0		cont00298a	2
NPRL_cont00191a	3	(GAA)₅	AG GTG GTG GAA GTA GAA AAT GCT G	GA AGA GTT GAG GTA GGG GCA ATT T		NPRL_cont00191a	1	101					NPRL_cont00191a	---NA---	ctaaagaggtggtggaagtagaaaatgctgaagaggaagaggacatacaagacatggttgaagaagaagaagaaatcatagaaatatatttttcatattaatatcaacttaaaacaattcttgatagtaaattgagtttaagaaattgcccctacctcaactcttcgaaactcacaaacccaaaacgcatccaaaacccctttttctcggccggcaatagcagc	224			cont00309a	1		cont00309a	0
NPRL_cont00193a	2	(TC)₇	GA GGA CAT CAG CGG TAG TGA GAG	AG ATC TGA ACA GAG GGA AGC TTG A		NPRL_cont00193a	10	140-384					NPRL_cont00193a	---NA---	gtagcaacgatggagccttccgtagcggcgacgatgcagcagcttcgaacggcaagcaacggcggcggaggacatcagcggtagtgagaggcggtggaggatctacggcggtggaggcacggctgcatggacggaaacccctcccatcgatctctctctctctcctcaagcttccctctgttcagatcttgccggcggtggccataggatctcgacatcgccataggagctcgacggcagtgacagcatgcggcgacgcagcttcgtgcagcgggtcgcgctcctcgcgtccctggccgggtcttcctccctca	314			cont00317a	0		cont00317a	1
NPRL_cont00201a	3	(TAG)₁₂	TG ACA ACG GTT GAA AAG GAG ATT T	CC TTC ACA ACC TTA CAT TCC CAA G		NPRL_cont00201a	12	141-200		7	3.2e-12	0.7157	NPRL_cont00201a	classical arabinogalactan 26-like	caggggcaataatgtcatctgggtttggagtgcttggggttgaaggaattgtggggatttcagagccagaagcaggagtagggaacacaccaccaccaggagaaggaaagagtggagcaatatctggtgacaacggttgaaaaggagatttagtagtagtagtagtagtagtagtagtagtagtagtagtagaagaagaagaagaagatgtaggaggatctgttgatgttgctgatgaagaagaagattgagttggaatcttgggaatgtaaggttgtgaaggtgatgaatggagttttgagggcatggaggccatgatgatgatcattagtgaaa	336			cont00318a	7		cont00318a	2
NPRL_cont00210a	3	(TGA)₄	AT AAT GTT GTC CGA GAT GGC AAA A	AT TCA GGA TCT GGC AAT CCA AGT		NPRL_cont00210a	10	108-403		6	2.3e-13	0.8067	NPRL_cont00210a	TMV resistance N-like	cgacctccagggtcatcttgttggtagcgtaactgctgcttacgagaacttgaaagaacaagtccggatcattgctcctgaggccgatctcacccttttcagtttggataatgttgtccgagatggcaaaattgtccctgatgatgagggtgatgatgatgaagttgttcctcccctcgtgtcttccaccaaggcgccgacttcttccgctcctcctgctgtgcctgacttggattgccagatcctgaatcaggaggatgggactgttgatgcgatgccgattcaagctcgccctccttcccctggtcttga	312			cont00333a	20		cont00333a	1
NPRL_cont00218a	3	(AAG)₇	AG CTG CTC ATG CTC ACA TGC	TG AAT CCT TCA GGA AAT TGT TGG T		NPRL_cont00218a	12	130-345					NPRL_cont00218a	---NA---	ccagggagcatagagctgctcatgctcacatgccacaagaagaagaagaagaagaagaggcaaaggagaaaccacaattcctagcactccaaccaccaccaccatatcaacaataccaacaatttcctgaaggattcaactgggagcaactgcaaggagatgtacaccaaatgagaggagacctacaccatctgagagaagatgtca	207			cont00343a	0		cont00343a	2
NPRL_cont00224b	3	(TGT)₆	GT TGT AGT TGT TGC TGC TGC TCC T	AA GCA CTA CCA TTG ACC CAA CAA C		NPRL_cont00224b	0	n/a					NPRL_cont00224b	---NA---	aaacatacttaaaatgaaatattctttgatcacaaacaaaaaggaagaaaaaccaagcaaaaaatgagacaaaatcatcaagaagggccgacactcttactgtcttcactctctaacagatgttgttgttgtagttgttgctgctgctcctgttgttgttgttgttgtaatacttgtagttctagttgttgttgttgtaatagttgtagttcttgttgttgttgaaatacttgtagctctagctgtttttgttgttgttgggtcaatggtagtgcttgctgctctgatgggagtagcagctggcccccaagagggtag	318			cont00346a	0		cont00346a	2
NPRL_cont00228a	4	(TACA)₅	CA AAA TTG TAG GCC AGG AGT TCA C	AC CCT TTC TCC CAA ACA AAA TGA T		NPRL_cont00228a	9	115-432		10	4e-22	0.938	NPRL_cont00228a	glutamate receptor	gcactccaacttggttctaagaatggaggtgttggtgccattgttgatgaaagaccatacattgaaatcttcttatcaacacaatgcacattcaaaattgtaggccaggagttcacccgaagtggctggggttttgtaagtatacataattacatacatacatacatacatacccttttaaatgagaatcattttgtttgggagaaagggttcataattggaagttggttcatctgttagagataagtgtgtatgtccaacaaaatactactactactactactactactactactactactactactactactactact	320			cont00353a	0		cont00353a	1
NPRL_cont00235a	4	(TTAG)₅	CT CCT CAT TTT GCT GGT TCG TTA T	GC ATT GAA TTC GTT AAC TTA CTG GC		NPRL_cont00235a	4	136-154		10	4.5e-13	0.982	NPRL_cont00235a	Embryogenesis-associated EMB8	ccgtcagtgcctccggacacaagacggtggtgccgtcgcccttgactgggtctccggtgacgaccgccgtctgccgcccgatgctccactcctcattttgctggttcgttatgtaactgaatcagttaccgaattgattctataactgaattagttagttagttagttagttggttggttacctctgccagtaagttaacgaattcaatgcactcgtactctcaacttaagtgtctctttcttttctttttccttttgtcttttttgaagataataatggaattttgaaaattgtgatttatttatgtatttatttttgc	320			cont00362a	0		cont00362a	1
NPRL_cont00236a	3	(CAA)₂₄	TC TAC CCA ACA ACC CAC CTC ATA G	AT TCA TGT AGC CGA CCC CAC TTA		NPRL_cont00236a	11	111-384		10	2.5e-12	0.812	NPRL_cont00236a	Retrovirus-related Pol poly LINE- partial	gtaggtcaatattacctaaactgtagaaacagtaaatttttaggtctataaaagcatgcttctgcaacattctgaggtaccccaacaaggtcatctacccaacaacccacctcataggctttgttgttattaacaacaatagcaacaacaacaacaacaacaacaacaacaacaacaacaacaacaacaacaacaacaacaacaacaacaacaacaaagccttgtcccactaagtggggtcggctacatgaatcaaacgacgccattgtgctctgtcatgtatcatgtctacagagagaccgtttacatgtagatctcgtttgaccacctcatggatggtcttcttaggtcttcctctgccttt	364			cont00374a	1		cont00374a	1
NPRL_cont00250a	3	(ATT)₄	TG TTG CTG AGA AGA TGA TGG AAA A	CA TGG GAG AAT CCT ATG GAA ACA C		NPRL_cont00250a	4	179-308		6	1.4e-09	0.7233	NPRL_cont00250a	PREDICTED: uncharacterized protein PFB0145c-like	ttcagtcatgaaactttgagtggtcttacttagatcagagattatggttgctaagtcagagatgctctgcttagaattctctgtctgttgctgagaagatgatggaaaaggtttgctattgccaaacctatttcttccaccattattattattgaagccttgattaggcttctgttgatccttccatgagaaattaggatgattctccatgaaggattatagtgtttccataggattctcccatgtaattcacttcttccattccaggattctcaggatcataagcttcttcttcagaagagg	303			cont00374c	1		cont00374c	1
NPRL_cont00251a	3	(ATC)₇	CT CAG CAG TGG AAG TCA GAG AGG T	CC AGA TCT CGA TCT TTC CCT TTT T		NPRL_cont00251a	3	175-223		6	2e-14	0.7583	NPRL_cont00251a	TMV resistance N-like	aggacgagtctgaagaggcactgcatccaccgtcccatcatcccgtttaagatttggcaatccggttctgactcagggcggtcgatctcagcagtggaagtcagagaggtcggcagcgacagaggtcttggtggcaggcagtgaaggacgatcatcatcatcatcatcatcaggatcatcaggaacaatcttaccatccctaacaatgttgtccaggctaaaaagggaaagatcgagatctggcgcgagaactcgaacttgctccttcagattctcataagcagcagtaacactgcctacaaggtgactttgaagttcggt	321			cont00379a	1		cont00379a	1
NPRL_cont00259a	4	(AACT)₄	TG CGC AAA CCA TGT TTA ATT TAT TT	AT CAT CTT TGA GAA CCC CAC CAT A		NPRL_cont00259a	9	167-223		10	4.1e-22	0.916	NPRL_cont00259a	L-ascorbate oxidase homolog	cagtcaagaaggttgtagctctctctcctttctgggctccaccttccttcctccatgctgcgcaaaccatgtttaatttatttgtcagatatgtaacacaaaactaactaactaactaaccaactcattcatatacttacccgacgaggaagaaggagtaaccgccaaggttgtaggactggacggatatggtggggttctcaaagatgatctcaatgaaatcccggaaggtggcggtgaggacgttaggggcgacggtgatcttgc	267			cont00381a	0		cont00381a	0
NPRL_cont00262a	2	(CT)₁₀	AA AAT ATA CCC CGA CCA CAC TGT C	GC AGA GAT GAT GGG TAA AGG GTA G		NPRL_cont00262a	12	105-178					NPRL_cont00262a	---NA---	actctttacttcgctttcaaaatttgaaaggaattttattttctaaataaaaaatggcagtaattaaaataaagaaaaaaatataccccgaccacactgtcgtactactagtatggtgactgtagttctcatttttgctacacaagttaactctctctctctctctctctctcagctaccctttacccatcatctctgcctcttccttcgaagctgaagccctaaactaaaaataaaaagacatcaattctcatcagcatttcataaaccagaaaaatttcacccacacacactaccttataactttttctgttctaagg	320			cont00388a	1		cont00388a	1
NPRL_cont00266a	4	(TTAG)₄	TT TTT CCT TCT CCT ACC CCT CAT C	CA CTT GTC AAA GAA AAG AGA AAG CG		NPRL_cont00266a	2	124-145					NPRL_cont00266a	---NA---	cgcgaacgtatcgctgtacgcgtacgcgtagatcaccttatctcaacactcttattttctcatcttctttccatttctttccttctcctttctttttccttctcctacccctcatccaacactaccaaacaccatctataaccattccttttagttagttagttagtgtttagttagtttaattctcatttcgctttctcttttctttgacaagtgttggattataaatcttgtttactgtttattgctactgaccattgatagaatgttattttaacatcatctttgtttatatccttgttggattctttgtgag	316			cont00390a	0		cont00390a	0
NPRL_cont00274a	3	(TCT)₆	TG TCC TTT ACT CTT ACC GAT TCG C	GC AGA GAA GAG AAC ATT CCA CAC A		NPRL_cont00274a	7	147-169		10	7.5e-22	0.92	NPRL_cont00274a	serine threonine- kinase ATG1t isoform X2	ttaaggcgagggctgagtttggaaaggaagacctgtttcactgccacctcttcgccggtgcctctgtgctccgccttccacaccgccgagaacgacccttttccgatcttccgcttcagaaggatgtcctttactcttaccgattcgctctcttcttcttcttcttctccttcttccattcctgttgatagtgatagaactgctgctgcttctttgacaaatttgatccacgattgttctgtgtggaatgttctcttctctgctatctgtctctttcaccgtttcac	287			cont00393a	1		cont00393a	1
NPRL_cont00277a	3	(GAA)₄	TC CGT CTC ATT CAG TGG ATT GTT A	AA CCC CAT TTC ACT CTC TCC CTT A		NPRL_cont00277a	0	n/a		1	1.6e-11	0.82	NPRL_cont00277a	anthocyanidin 3-O-glucosyltransferase 5-like	aatttgagtgggtcagtggatgaagcagctgatttttccttatccgtctcattcagtggattgttagcataattagcatatggtggacagggatgagatcgcgagcatggtgagggagatcatggtggttgaagaagattgtaataaggtgaagaagaagaaccctataagggagagagtgaaatggggttgacgcagtcgcgtggttgacgcgatcgcatagaatggttaaaagatgaatgatgcggtcgcatgaggcatgcgaccgcatcgctgaaagttgtgctaaacgcacaattccagcgccgtttc	312			cont00394a	0		cont00394a	0
NPRL_cont00279a	4	(TTAG)₄	CT CTT CAA CCC CTC ATT CAA CAC T	AG CAA TCC AAC ACT TAC AAT GAA AAA		NPRL_cont00279a	13	145-189					NPRL_cont00279a	---NA---	atgcgcgcgtacgcgtggatgactctccttcactatatttcttttctactcttctttctatttctttccttctcctttcttcttcccctcttcaacccctcattcaacactcccaaacaccattaataaccatttattttagttaactaattagttagttagttagttgattagttagttttagttagttttcatttcattttctctttttcattgtaagtgttggattgctattcttatttaccatcaattgctactgagtattaacatcattatgtttataatcattgttggattctagtgttgaggttatatt	316			cont00401a	0		cont00401a	0
NPRL_cont00283a	3	(TGT)₄	AC GAT GAG CTA CCA CTT GTT CCA G	CC AAT CTC AAA CAC TCC CTT CAA C		NPRL_cont00283a	0	n/a		10	3.5e-12	1	NPRL_cont00283a	LIGHT-DEPENDENT SHORT HYPOCOTYLS 4-like	tagagagggacaaaggaggacggtgattcttcaggtactgtccgaaagtgttccagtcacgccgcttctggttctcgtaccggctgctgctcgtcgttgaacccgccggcgatgacgatgagctaccacttgttccagccacggtgttggtgttgttgttgttggtggtggtggtggtgaaggtgtttccagcagagtgatgttaccggcgaggggaagaagtgttgaagagtgagttgaagggagtgtttgagattgggaagaagagagtcaaagaatgaagatgttgggtttgggaattcgtagaagtaa	312			cont00405a	0		cont00405a	0
NPRL_cont00288a	2	(GC)₆	GT AGG GTC CAC ATT CTC TCA ATG G	GA GCT AGG GTT ATC CCG ATT TTT G		NPRL_cont00288a	6	97-133		8	1.6e-11	0.9363	NPRL_cont00288a	proline-rich receptor kinase PERK2	ccaactctaagcccctagcccaactccatgcacgcgtgcgcgcacggtacgcgcacgcgtcctttcctttttctgctcatccccgcttaagcgcgttgtacgcgcacgcgtagggtccacattctctcaatgggcgcggacgcgcaaggtgcgcgcgcgcgccaattcaaaaatcgggataaccctagctcgcgaagcacactgcgcagtcgcgcacc	218			cont00406a	0		cont00406a	0
NPRL_cont00289a	3	(AAC)₇	AA TTC GTC CTA CTC TCA CAG TCC G	AT TGC TGA TGA CAA TGA CGA TGA C		NPRL_cont00289a	5	111-200		1	4e-08	0.91	NPRL_cont00289a	PREDICTED: uncharacterized protein LOC107615300	accatcacatggtcgccatcttctcttacttgccgtaacaccatgaatctcaccccaatctgaaactcaatctacaaccttcacctatcttgccgccagcatatcccatcgtcatccttctaaaaattcgtcctactctcacagtccgttaacaacaacaacaacaacaacaataaaaagaacatcaacaccaataataactcactacaatgtcatcgtcattgtcatcagcaatgatgaggtctgactccacatcatcatcgtcatcatcatccagcaatgcatcacccataccagccgtgccccacactgtaaagaagt	321			cont00409a	2		cont00409a	0
NPRL_cont00298a	3	(CAG)₄	TA CAA TCA ATT AGC AGC CAG GAC A	GA GCA AGA AAA GGA AGA AGG TGG		NPRL_cont00298a	5	144-153		2	3.1e-09	0.98	NPRL_cont00298a	PREDICTED: uncharacterized protein LOC107637320	gaagaatcaaagcgatcttacccatgaacttaccaagatgaaaagtagtggctacaacgtctctctctacaatcaattagcagccaggacacaaccaggttcatcacccaaacacggcagtaactgcaagctccggaacactgatagtaacagcagcagcagtagaggtatccatcgccaccttcttccttttcttgctcgg	202			cont00438a	1		cont00438a	1
NPRL_cont00309a	3	(TCA)₅	GA TGA AGG TCT TCA GTG TCA GGG T	CA TGG GAA GAC TTG GAG AAT GAC T		NPRL_cont00309a	2	148-151		10	3.6e-23	0.813	NPRL_cont00309a	zinc finger CCHC-type and RNA-binding motif-containing 1-like	gttcaagatcttgattctcagttagaaaacatcttattttttcagagatgatctatcataagatgaaggtcttcagtgtcagggttttgaaatgatacctgatctacctcatttgccatgagacaaggctgtgacttggtctcggtttcctcatcatcatcatcatctgagtcattctccaagtcttcccatgtggccatcagtcccttcctcttcattcttttcggcttctcctcctttttcaacttgggacaatcagatctgaagtgacccatttccttgcaattgtaacaagttactttgctaaggtctttc	315			cont00442a	0		cont00442a	1
NPRL_cont00317a	4	(AGTT)₄	GC TTC TGC AAA TGA AGC TGT GAT A	GC ATT ACA TCT TAG GAT GGA TGG TAC A		NPRL_cont00317a	6	169-193					NPRL_cont00317a	---NA---	gctaactaccattttcattctcttcactaataaagacatcactgaattctttgctatcgattcaagagtaagacaggctgcttctgcaaatgaagctgtgatataatattgatcccattctcataagtttagctagtatgcagacatgtcagttagttagttagttagtggaaagatatcttgcttgtaattcgatttcaaacatatctaatgtaccatccatcctaagatgtaatgcaagtttatgagtacatcggaagtgcattattaatttattgttgtgttcagttagtaaagatgacagccgaatgattta	316			cont00446a	0		cont00446a	0
NPRL_cont00318a	4	(CTAA)₆	GG CTG ATA TCA TGC TAA GTG ATT CG	GT TTG AAG GAG CTT GAC ATG GAA C		NPRL_cont00318a	17	143-194					NPRL_cont00318a	---NA---	tcaactcctaaggtcaataaaatgatgcaaattaacacagacaacacaaggagacagagctagctagctaaccatagccatggctgatatcatgctaagtgattcgatagttaactctaattaaaaccgctaactaactaactaactaactaactatgatagataactccctgagatgttattgtataccttcatcttcatcatcgtaatgttccatgtcaagctccttcaaaccgagggcaatatcgtccaatttatcagccttcccgagagcatcagcaacattgagtgctcgcgcaactt	303			cont00452a	0		cont00452a	1
NPRL_cont00333a	2	(AG)₈	CA CCA TAG ATT AAG GGT GTG GAG C	TG ATC TAC TGT GTC GTG TGC CTT T		NPRL_cont00333a	1	181					NPRL_cont00333a	---NA---	gggctggccattcggccatgcctggaccatcacttatgtattttcaacggtggagtttctacacaccatagattaagggtgtggagctctgctgtacctcgaattgaccccccaaggctgtgtatatttttccccacagtcccaaccagaagagagagagagagagagcggcaaaggcacacgacacagtagatcacagatgcattttgtctctgcggactttcgtttatatcattttggagtgcgtcttttccctctcgccttttcatctaagttaaatattcttctcac	291			cont00460a	0		cont00460a	0
NPRL_cont00343a	2	(TG)₆	AA AGG AAT AAA AGA ACA CTC AAA ATT GC	CA TCC CAA GCC AAG ATT CAT TTA T		NPRL_cont00343a	0	n/a					NPRL_cont00343a	---NA---	tgtgaaggcaaacgaggattttcaatgtagagataaacaattaaaggaataaaagaacactcaaaattgcaattaatgaactaataaaggaattaaagaactagctatgtaatatgaacaagtaagatataaaagtgattgatgtatgtatgtgtgtgtgtgattcaaagcataaatgaatcttggcttgggatgagttaggggtcctttccttgttggaaccacaactatgacaattgtaatggattaatctcacttagttaactcttacatcggagagtagattaagtgagcatagttgttcccaatcca	312			cont00461a	0		cont00461a	0
NPRL_cont00346a	3	(AGA)₄	GA CAG AGC ATG ACT TCG TAC TGG A	TC AGC GTC TCC TAA GTC TTC AAC C		NPRL_cont00346a	5	103-224					NPRL_cont00346a	---NA---	tcttctagacgttcgaacattcaaggacctcccacagctccatgtggacaatctaacgaagagcgtagcatgaaggagatactagaaactccagtggacaagacagagcatgacttcgtactggaacaagtagaggaagctgtcattattagaagaagaagagttggttgaagacttaggagacgctgaacttccatgggaatccagagttgtggagaattctgtcaaggacgttacaattgatgctaaggaggattgtgcgcaatccccaaggcaagtctttcatgaagaactagacagaataatccaaga	312			cont00474a	1		cont00474a	1
NPRL_cont00353a	4	(TTAG)₅	AT TCC ACC CTT CAA CCA TCA TCT A	TC CGA CAC TTA TCG TGA AAA CAA A		NPRL_cont00353a	0	n/a					NPRL_cont00353a	---NA---	tgtgacataaagcctacgtgtgacacccctgccctgtttcacccaccttctttccttcttttctttccatttcctttcttcttctccacttttcattccacccttcaaccatcatctaacactaccaatcaccatctatcaccatatcttttagttagttagttagttagtttaatttttgtttaattttgttttcacgataagtgtcggattattaatcttgtttactgtttattgctgccaattactgataagatgttattttaacatcatttttggattctttgttgagattagcatttgttatttggctttgaatt	320			cont00474a	1		cont00474a	1
NPRL_cont00362a	3	(TCT)₅	TT CTT CGT CTT CAT CAT CAT CGT C	AG GAG CTG AGG GAT TTC TGA TCT T		NPRL_cont00362a	8	113-228					NPRL_cont00362a	---NA---	ccggcgggagtgacgtgccgaatgagtgccacgccggagtgtctaacggttggttgatgtggcaattgaaagtttaaaccccaatttagtccctgatccccttttaaaccctaactcagaacttcttcgtcttcatcatcatcgtcatcatcttcttcttcttctttcctgctcattctcgtactcattgcaaagaaggtcaacgccaagatcagaaatccctcagctcctacagctgaagtggtgaacacccgaccagtctgttgtgctttcccagcaccttgtttctgtttctccggacaacttgcagcttta	315			cont00479a	1		cont00479a	1
NPRL_cont00374a	3	(CAC)₆	AC CAT AAA TTC ATG TTG GAG AGA AAC	CC TTT CAA GTC CAA TGC TCA TAG A		NPRL_cont00374a	1	179		10	1.4e-30	0.78	NPRL_cont00374a	Myb family transcription factor APL	ccaccaccataaattcatgttggagagaaacaccaccaccaccaccaccaactttctgacgccattagggagcaagaacaataatagtaacagtgctgagagaagaagctatgtagtggagagaagtccaagtaacttgtctatgagcattggacttgaaagggagacagaagcagcgatgatgatgagtagtgagaa	198			cont00489a	0		cont00489a	1
NPRL_cont00374c	4	(ACAT)₅	GA AGC AAC TGC TGC AAC TTG TAA A	AG CCA CAA CCA CAG CTT GAA AC		NPRL_cont00374c	5	149-161		10	7.8e-21	0.796	NPRL_cont00374c	two-component response regulator-like APRR6 isoform X2	atacgttgccaccttcttcttacttttcagcaccaaggcttgaccttaacgcacgtgatcaggatcaaagtcatgaagcaactgctgcaacttgtaaacaactggacttgaatggattcagttggagctaattaatgataggtagtagtgacatacatacatacatacatgcatgcatgcacggtttcaagctgtggttgtggctgtcgagg	212			cont00497a	0		cont00497a	0
NPRL_cont00379a	4	(GATA)₅	AG TTT AAA CGC TGC AAC ATG TCC	TG AAC AAT TTC GAG AGT GAT CCT G		NPRL_cont00379a	7	153-213		10	3.3e-10	0.879	NPRL_cont00379a	Chromatin structure-remodeling complex BSH	tatctaacgaacagaaaatgcagcaccaacacagttttcacatagtaataaacacaaatcatggcacagtgtaagacttcactttccattcaaagttttccttaactaagaagcaacgagtttaaacgctgcaacatgtccacattacgcgatagatagatagatagatagacttactccaacctcggggtcttcaatggccatgtctttgcagaagattctggcgaattcttcaggatcactctcgaaattgttcaagtcctagaaactcaacgagtttagacatacaacacagaagcagataacaatgacgacaataa	320			cont00511a	1		cont00511a	1
NPRL_cont00381a	4	(TTAG)₅	CA ACC ATC ATC CAA CAC TAC CAA T	TC AGC AGC AAT AAA CAG TAA ACA AGA		NPRL_cont00381a	0	n/a					NPRL_cont00381a	---NA---	tgacatgaagcgtatgcgtgatacgaccctgtttcaccactcttcttttcttctcctatttccatttctttctttcttttcccttctcctcttttttccctccttcaaccatcatccaacactaccaatcaccatctatcaccatttcttttagttagttagttagttagttattttgttagtttgatttatgtttatttttctgtttttcattataagtgttggattattaatcttgtttactgtttattgctgctgattactgataggatattagtttaatatcattgttgttaattttcattgttggatttctttct	320			cont00521a	0		cont00521a	1
NPRL_cont00388a	4	(GAAA)₆	CA CTT ACT CAC AAA CGT TGA CGA TG	GA ATA CAA GCA AAG CAA GGG GAG T		NPRL_cont00388a	6	131-148					NPRL_cont00388a	---NA---	gattgggattgggattaggatttgattagagaggtgaagcacagcgtgtattgcgttgcttcttgaatttatagatggaagggaataattgttgttagagacttactattagtccacttactcacaaacgttgacgatgacgctgtaactgaaagaaagaaagaaagaaagaaagaatctgagcgaaaaggagggaggggggactccccttgctttgcttgtattcgcac	230			cont00523a	0		cont00523a	0
NPRL_cont00390a	3	(CAA)₄	CA AAT GAA GGG AGA CCT ACA CCA C	GT CAA ATT GTT CTT GCT TGC TCC T		NPRL_cont00390a	4	169-260		1	1.2e-07	0.9	NPRL_cont00390a	PREDICTED: LOW QUALITY PROTEIN: uncharacterized protein LOC107640767	caaggagatgtataccaaatgaagggagacctacaccacttgaggaagatgtcaatcaacttaaagaaactcaacaacaacaatggagccaagtcaaccaaaacattcagcaactccaagggagttttgagaacctcaaggagcaagcaagaacaatttgactggggagaggtgcgaagtgcactggacaaaatagtagagcaaggcaaatggcaacataggaacctggctga	233			cont00528b	0		cont00528b	0
NPRL_cont00393a	4	(AGTT)₆	TG AAT TGC TGG AAT ATC TGT TGG A	TC CAG GTC ATT TCT CAT TCC TCA T		NPRL_cont00393a	10	123-165		10	1.3e-25	0.903	NPRL_cont00393a	Sugar transport 13	gccagtgatgacagcagagtagagggaggcatcattcttgaatcccagggtgttgaagagcactggtgcataaaacatgatggcgttgatgcctgtgaattgctggaatatctgttggacaatttcacaaacacatacaaggcatgcataagttagttagttagttagttagttaggaagtggttcaattgcaataattgcaatgtgaatgaggaatgagaaatgacctggagggcaatggaaatgacgatctgggggcggtttttgcgcttgaggaggttgcggaaggggtgcttcacctgcttcgcaatacggctggcctca	324			cont00536a	0		cont00536a	0
NPRL_cont00394a	3	(CAT)₅	GG GAA ACC TTA ACT CCG TTC AAT C	TG GAA TAG AAG AGA CTC ACC TGC G		NPRL_cont00394a	10	122-200					NPRL_cont00394a	---NA---	cttttctcactttataaaatactctcttattatctctcttcaactcccaggcgtagatccgaggagtttgggaaaccttaactccgttcaatcttatttcactgcgaaaatcttcgttttcatcttcgtcttcttcatcatcaacatcaacatcatcatcatcatccgcaggtgagtctcttctattccatccttctctgatttaatgcttttgttctctcaattctttcagtcatttctgattaactgtgtattgttttttactttatatttttccttcgctgttattcgttattgttgagcggctgttgtctt	315			cont00544a	1		cont00544a	1
NPRL_cont00401a	3	(AGT)₈	AA TCC ATC ATC TCC AAT TCC TTC A	GA ACA AGC AAG AAG CAA AGT CCA T		NPRL_cont00401a	8	173-195		2	7.3e-10	0.825	NPRL_cont00401a	PREDICTED: uncharacterized protein LOC107459881	gtgttcaacatcacccgaatccatcatctccaattccttcatcttctttgccaaagcatcattattgttattactattcaccttcttattcttcaatggtagagtagcagtagtagtagtagtagtagtagtctctcctttgttcttcttcaatggactttgcttcttgcttgttccttcttcaacttttgcagcatcttctactactgatgctgatgctgatgctgacgcgggtggtggttctcttgaacggatcatgatcatgtcatcgttcctgatccg	282			cont00551a	0		cont00551a	0
NPRL_cont00405a	4	(TTAG)₄	CC ACT ATC ATT TCC CAT CCA CAA T	CA GCA GCA ATA TCT CAG CAC AAT C		NPRL_cont00405a	14	137-291					NPRL_cont00405a	---NA---	gtacgcatcgcctcccatttttcccatttcactcacgcactcttcttttcttctcttctctccatttcttttcttcttttctcttctcgtctttcttcacccctccaaccaccatccaccactatcatttcccatccacaatcatctcctttagttagttagttagttaattagttaattagttaattagttagttagtttaattttctgctttattagatgagtgttggattattgatttgatttgatgattgtgctgagatattgctgctgatattcattgttggattgtaactaaggttgtaatttgttgctt	316			cont00564a	0		cont00564a	0
NPRL_cont00406a	3	(CTT)₆	CC CGT CTC TAT TTT GTT TTT CTT GC	GG GGT TTA GTG AAT CAT AGC TCC A		NPRL_cont00406a	0	n/a					NPRL_cont00406a	---NA---	aggagtagtataaatagagaaaagtttgatacttagaggacttttacttataacttactttttggccttttgacttgtttttagacttagacattttctcacccgtctctattttgtttttcttgcaactttgaatttcagttttaagaacttcttcttcttcttcttcattcttctctacacttagtttaattttcatttttgcaattgttgttgaaattggagctatgattcactaaaccccactttcattagggggaagagctctgcttgtttgaa	279			cont00578a	1		cont00578a	1
NPRL_cont00409a	4	(TATG)₄	CC CAA AAT TGT TGG AAA GTC ATG T	AC TTT TTG CTC GTT GAA AAT CAG G		NPRL_cont00409a	11	133-195					NPRL_cont00409a	---NA---	atagctcaaaaactcacaaggtatttgttctttactctcctatgttcctaaactttcaagcaagtttgaaaacaatttttcaaatcaattcaatagaatgcccaaaattgttggaaagtcatgtcatttttcaccaaattattccctatatatgtatgtatgtatgttgtaatggatgcaaaatttttcaaaatttcctagctcttttcctgattttcaacgagcaaaaagtaacatgaacaattaggatcaagataaaccaggcataagctattcacatcatccaatcacaatccatatctatactatgtaccat	316			cont00596a	0		cont00596a	1
NPRL_cont00438a	3	(TCA)₅	AT GGG ATC GAT TAT TAG CGT GGT	TA GAT TCG GCT ATG TAT GCT TCC C		NPRL_cont00438a	0	183		4	1.1e-15	0.8975	NPRL_cont00438a	cyclic nucleotide-gated ion channel 8	ggttgatgggatcgattattagcgtggtcatcatcatcatcaagatggctgaagtcgggttctcgaggcttttggggggaaggccgatgccttccgaactggaagaacggggcctctgcccacgcaaattagttgcaaaccgggaagcatacatagccgaatctaacccaataagcatagtagaagtagcag	192			cont00606a	0		cont00606a	0
NPRL_cont00442a	3	(TTG)₇	CT CTC CTT TAC TTT GCC ATT TCC A	CC CTG TTC CCT CAC CTC ACT ACT A		NPRL_cont00442a	9	183-213					NPRL_cont00442a	---NA---	cacaaccttcaccaccgtttgcctttacttttgactccacctctcttctccatccacctcacataacctctcttctccactctcctttactttgccatttccattgcctccctccttgttgtcgagatctatgttctctctccttattaattgttgttgttgttgttgttgaggtgaggtggcaatggtgaaatatcataatgagagtaggtatagtagtgaggtgagggaacaggggtggtgttgcggtggtgaagtgaaggatatggaggtgttgtagaagcagtggtgagatgtgggtgggatgatgagtccagtggt	321			cont00607a	1		cont00607a	1
NPRL_cont00446a	4	(AGTT)₅	GG AGA GAC TCG AGT ACC ACA GGT C	CA TAA CGA AGT GTG CTG AGA CTC ATT		NPRL_cont00446a	9	157-259		10	2.7e-18	0.978	NPRL_cont00446a	TOC75- chloroplastic	cggagagcacctggcagtctgccgagaagttccgctgcatcaacgtcggcctcatggctcagtccaagcccatcgagatggaccccgacatgactgacaaggagagactcgagtaccacaggtctgttaatcagttataactgttatgacagttagttagttagttagtttgttaccgtgttagtttttacagttatgatagtagttagttagttagttagagaatgagtctcagcacacttcgttatgatagtagttagttagttaattagttagttagttaattagttagttacttagttagttgtggtagttatagt	320			cont00623a	0		cont00623a	0
NPRL_cont00452a	4	(TATC)₅	TG TCC TCA TGC TAA ACC ACT CAA A	TG CTT GTT TTC ACC AAA TCG ATA G		NPRL_cont00452a	8	162-177					NPRL_cont00452a	---NA---	catcaattcccccacacttaaacaatagcatgtcctcatgctaaaccactcaaaggagagggataaaagggcgagcaacttattcaatgcaactatctatatgcatgcaagtatgtatatactatatctatctatctatctatctatagtatcctatcgatttggtgaaaacaagcaaataaattcccaggcaagaatagataaatagggcaaagcaaagagataattcaatgcaagcaaaatctaaagaattgatttaactcatcaaaaagaagcaacttgaaagaatgcatg	294			cont00626a	1		cont00626a	1
NPRL_cont00460a	2	(CT)₈	CT AAT GGG TGC AGG GAT GTA AAA T	TA TTG AGG GAT TGG TCA AGG TGT T		NPRL_cont00460a	0	n/a					NPRL_cont00460a	---NA---	catgcctaatgggtgcagggatgtaaaatccttgacactcaggatctgtggaccccacaggatccccacctctctctctctctctccttcttcacacctttccataacactcttccccaaacaccttgaccaatccctcaatacctcttccccaaacaccctcacctatcaaatcctaccctcttctccataatctcttcaccactcacatccatccatcataaaccccacctac	235			cont00629a	0		cont00629a	0
NPRL_cont00461a	3	(TCT)₈	AC CAA CAA CTT CAT CTT CCT CCA C	CG GGG AAT AGT AGA GAG TGG TTC A		NPRL_cont00461a	10	112-188		10	1.8e-12	0.96	NPRL_cont00461a	PREDICTED: uncharacterized protein LOC107487099 isoform X4	cagtgttcattctcatgcgcataaccaacaacttcatcttcctccaccacactctcttcttcttcttcttcttcttcttcttcctcctcctcctcctcctctttcttgaaccactctctactattccccgcgaccacaccgtaactctccctgctcccgcacccaccgaacctctcctccgcctcaaccttctcccatttctgaccctcgacctcgacatgaagctca	228			cont00629b	1		cont00629b	1
NPRL_cont00474a	3	(ACA)₇	GG AGC ATT ATC CAT ATC ACC AAG G	TT GTT GGT CAC AAC CAT TCT AAG C		NPRL_cont00474a	5	140-153		10	4e-19	0.816	NPRL_cont00474a	UDP-glycosyltransferase 83A1-like	caatagtgcctatgatcttgagccaggagcattatccatatcaccaaggttcctatcaattggaccattgatggaaagtgacaacaacaacaacaacaacaaaagttcttcattctggcaagaagacacaacatgcttagaatggttgtgaccaacaacacccatgaagccgaagagaaagagaagctttcatcatctgaagctggaacaatcactaacaacagcagtggctatggtttgagggagaatcc	251			cont00630a	0		cont00630a	1
NPRL_cont00474b	3	(ACA)₈	AG TGG CTA TGG TTT GAG GGA GAA T	CA AGC CTT GTG ATC TAC CTC TCT TGT		NPRL_cont00474b	0	n/a		10	4e-19	0.816	NPRL_cont00474b	UDP-glycosyltransferase 83A1-like	caatagtgcctatgatcttgagccaggagcattatccatatcaccaaggttcctatcaattggaccattgatggaaagtgacaacaacaacaacaacaacaaaagttcttcattctggcaagaagacacaacatgcttagaatggttgtgaccaacaacacccatgaagccgaagagaaagagaagctttcatcatctgaagctggaacaatcactaacaacagcagtggctatggtttgagggagaatcc	251			cont00636a	0		cont00636a	32
NPRL_cont00479a	3	(CAT)₇	CA AAG CAT CTT CCA TCT GCT CAT A	GA GAC ATA GGC AAC CTG AGG CTA A		NPRL_cont00479a	4	135-144		10	3.4e-50	0.865	NPRL_cont00479a	PREDICTED: uncharacterized protein LOC107630570	tcaatacaggttcaggaccagtacttggcggcattgccttgaaggtcttcctaaagtctttagacaatctgttatcaacatcaatcaatgtttccttgttcacatgatgcaaagcatcttccatctgctcatattcatcttcttcatcaccatcatcatcatcatcatcatcaactgattttgcatagaaaggaatcaactccttagcctcaggttgcctatgtctccttccagtgcgatgccatttcatattctctttaatcttaagataaacttcttcaggagcatttttacaaggtgctacctctccaggaattctag	321			cont00639b	1		cont00639b	1
NPRL_cont00489a	3	(CCT)₄	TG AAA TCA TCT TCA ATG ATG GAG C	GA AGA TAC CTC ACC TCC CAT ACC C		NPRL_cont00489a	2	118-139					NPRL_cont00489a	---NA---	cacggtcctccttgtcatcaatttcacaacacaatgaaggagattcatcaattccaaaagattcattagttggtgtgaaatcatcttcaatgatggagcttgcttcttgctcaacctcctcctcctggtggcttccttctaattcaatctcttcttcattgcttaccaagggtatgggaggtgaggtatcttcttcttcactctctatgtcaagcccaatggaagaggcttcaattgtagataggaactcctcaatgattgaatccatctcttgat	276			cont00644a	0		cont00644a	1
NPRL_cont00497a	4	(TTAG)₇	TC TTT CCC TCT CCT ACC CTT CAT C	GC CAA CAC TTA TAA TGA AAA TGG AGA A		NPRL_cont00497a	4	170-191					NPRL_cont00497a	---NA---	atgtgtgcgtacgcgtggatgtcctttcttccatccatttcccttcttctcctctttccatttctttccttctcttttcttctttccctctcctacccttcatccaacacttctaaataccatggataactatttattttagttagttaattagttagttagttagttagttagttagttttagtttagttttcattttattttctccattttcattataagtgttggcttattgatcttgtttactatg	250			cont00658a	1		cont00658a	0
NPRL_cont00511a	3	(CAT)₇	CC ACC ACC ACT ACT TCG TTT TCT C	AT AAG TGC GGT CAT GGA GAA GTG T		NPRL_cont00511a	9	176-219		3	1.8e-27	0.95	NPRL_cont00511a	proline iminopeptidase	gtgcatgtgagctcaaaatattatctgctttcgtcatctctcgcctcaacaatatgttgttaactcacgcgccaccaccactacttcgttttctcacaccaactacaacattatcactcatcaaacttcaactccatcatcatcatcatcatcatcaccatcgtagaactcttactctcttctcacattctcttcgcgcctcacacttctccatgaccgcacttatcaacaacaaaaacgccgccgccggtgattcatcgacggagcacgtcaccggcgaatggcaatcggtgccggagctccag	305			cont00659a	0		cont00659a	0
NPRL_cont00521a	3	(AGA)₇	TC AGA ATC AAA GAG GGC TGA AAA G	GC ATA TCA AAA TCA TGG AGG GAA G		NPRL_cont00521a	6	138-155		10	9.3e-12	0.943	NPRL_cont00521a	E3 ubiquitin- ligase RNF144A-like	agaagaatatagagcctcttgtaaatgtagttcctctgcatatttctcatcattgattgggaataattcttcagaatcaaagagggctgaaaagtagaaatcatcaactaagagtagtgaatcatctacatcagaaaaagactttgagagagaagaagaagaagaagaagaagaacttccctccatgattttgatatgcttatcac	206			cont00659b	0		cont00659b	1
NPRL_cont00523a	3	(TTC)₄	TT CAT GCT TTG ATT TAC TTT TCT TTT G	GG AAC ATG AAT CAT AAA TTG CAT TAA A		NPRL_cont00523a	3	175-177					NPRL_cont00523a	---NA---	agttagttttagtttagtttttggagggaaagtaagttttctagagagagaagctctctcttctctctagaattaggattaggttagatctagattaggaattcttagatctaggttaatttcatgctttgatttacttttcttttgtaattcttcttcttctactctcctctctctagtttagcatttaattcttgtaattctctacttttatgttgatgcacttttgttcttctatttctctttaatgcaatttatgattcatgttccttta	274			cont00661a	0		cont00661a	2
NPRL_cont00528b	6	(TTTCTC)₄	AT TAG TTA GGG TTC GTT GCT CGG T	CT CTT CTT CTG CTT CTC ACT TCC G		NPRL_cont00528b	15	110-165					NPRL_cont00528b	---NA---	ggaaaacttccatcgagtgacgtggcggaattggatattcctcgtgatggattgggagtgatcacgtgaccgagaacagattgaagaagaaaacacgaaattagttagggttcgttgctcggtttgattattccgatctctttctctctctttctctttctctttctctttctctctctctcgctgtgtgatcgcggaagtgagaagcagaagaagagggtggaagaagaggaggtttgttaagagtgtgtgtgcatttataggaacctaaggctctgtttggcaccaaacgtgttttattttcaag	307			cont00672b	0		cont00672b	0
NPRL_cont00536a	3	(TCT)₆	CA AGG GAG AGG TGA CAG TGG TTA T	TA GGG TTT GTG GCT ATT CAT TTG C		NPRL_cont00536a	12	101-270		1	2.9e-19	0.89	NPRL_cont00536a	PREDICTED: uncharacterized protein LOC107466310	aaaagttttgatttgcatcaatcaggtccttccgttaagtgggtgtcaaattattgacgccgtgtccgacgtgacaagggagaggtgacagtggttatagacgtgtaagccttcccgcatttggacataacgcatgctgcttaccctgactcttcttcttcttcttcttgtgaagcacgaaacgcaaatgaatagccacaaaccctatcgctcgtcactgaaggcttgcgattcacagccagagaagtgacattgtcgttcagtaacgttgaaggtccacagcagcagtgagtttgaaacccttgctttccggaagaa	318			cont00674a	0		cont00674a	0
NPRL_cont00544a	3	(TGA)₅	TG GGA CTC GTT TGG GTA TTT GTA G	CG TTG ACC TAC ACA CAT CAT CAG C		NPRL_cont00544a	6	172-209		4	2.2e-30	0.99	NPRL_cont00544a	PREDICTED: uncharacterized protein LOC107629035 isoform X2	aatggggtgtgccatgttaggcagaggaattgggactcgtttgggtatttgtagagatgaatggaagtagtgatgatcacgtgatgagagagtaagaggttgttcattgcccttcccctgcttttcaggaaggaaccggtaaggtagcagtgatgatgatgatgatgctgatgatgtgtgtaggtcaacgcccatctttaactaaagtagttatcatcaatttccaatcaggattatcattatacccttttgctaatgcttagtagcaagggttttatggaaaacagagtgagtgtgtgtgttttaaggaagcaa	315			cont00678a	2		cont00678a	0
NPRL_cont00551a	3	(ATC)₄	CC TTC ACC TGG AGC TAG TGA AAT C	GT TGA GGG CTG TTC TTG ATG AGA T		NPRL_cont00551a	3	145-498					NPRL_cont00551a	---NA---	ttccacgaatcagactcagaatcataagcaaaaccatcaccagttgttctgcctcagcaattctatatcaatacatcataccttcacctggagctagtgaaatcacatcactgcgtctacccagggagctcaaattatctcattcaatgaatcatcatcatcatgcaatcgcatcatcaattcatctcatcaagaacagccctcaacatccaccgacaccagcatgaggggcctctcagttgtacaaacacaagcaatacaggcaagtaatacacaattagggtacaagtagaacaagtagcacata	307			cont00683a	0		cont00683a	0
NPRL_cont00564a	2	(CT)₆	AA AAT TAT CCT TCT CTC CAC CGC T	GT GGG TGT ATG GAT GTG AGT GGT A		NPRL_cont00564a	1	115					NPRL_cont00564a	---NA---	agttctaagagctaacaaatgtacccatgaaacaatgaaattaagttgtacccataaaagattgacttcgtacgacaaaactatccaaacccctaaaaaactatcccaaaaaccaaaattatccttctctccaccgctactaccatcgtcctctctctctctttccattcatgattatcccttctgttatccatttaccactcacatccatacacccactaccttcaaaattcaacatctctc	243			cont00686a	0		cont00686a	0
NPRL_cont00578a	4	(AGTT)₅	AC GCA AAC GAT GCT TAA GTT AGG T	TG GCT ACC TTA GGT TCC TTG TTG A		NPRL_cont00578a	5	157-174		10	9.1e-10	0.968	NPRL_cont00578a	heme oxygenase chloroplastic	ttgacaaactcaagttggtttctggagcacatttaattcgtgctccaagcgcattgaaaactactcatagatatgcgtatggataatgggtgtaattgtaacaacccacgcacgcaaacgatgcttaagttaggtaagcaaaacagattcagttagttagttagttagttactaacatgaaggataaggagcttcatcgatgatcttctcgagagtgtcgtaaaccaacttgctatcaacaaggaacctaaggtagccatcaac	264			cont00689a	0		cont00689a	0
NPRL_cont00596a	3	(TCA)₇	TT ATC ATG GTT GTA TGG CTT GGT C	AT CAT GAT CCA AGT GTC CAC AAT C		NPRL_cont00596a	8	128-182		10	1.7e-12	0.905	NPRL_cont00596a	metal tolerance B	aggtcgacttgtgcatcgcagcgccagggtgaatggaacgctcatgtttgcaattgcagcatttggttttgtgtttaactttatcatggttgtatggcttggtcatgatcatagtcatagtcatgaccatcatcatggtcacaatcatagtcatcatcatcatcatcatcatgattgtggacacttggatcatgatcatgggaaggaggaactag	215			cont00704a	1		cont00704a	0
NPRL_cont00606a	3	(ACC)₅	CC CTT CTT CCT TCC CTC TCT TTC T	AG GAG TGA GGG TGA TGG TGG T		NPRL_cont00606a	0	n/a					NPRL_cont00606a	---NA---	ccaaccaccaccactcccagccaaccacctccaaccgccgcaccaccctcgaccacccagccacaaccgcgacgccacccccttcttccttccctctctttcttctctttctcttctcttcttccctccaccaccactgccccctccgcgaccaccaccaccaccgcgccgtcaccgctgcgccacccaccaccatcaccctcactcctt	210			cont00710a	0		cont00710a	2
NPRL_cont00607a	4	(GATA)₄	CT TTG TGT TTC AAG AAC TTT GGG G	CT TCT TTT AAA CCC ACC CCG TTA C		NPRL_cont00607a	6	117-152					NPRL_cont00607a	---NA---	ttgttcctgtgccgtgttttctttgcgagatatctgctgagacgccattgttttgttgttcctcctttaaagaaccaagaaactgctttctttgtggtgtaagttgctttgtgtttcaagaactttggggaaattctgggcatatagattgatagatagatagatagatgtatgggaatgaagtgtaagtgtatgtaacggggtgggtttaaaagaagagaaaggggaaggggaaatggcggttcgaaattgtcaaagaggtggagatggatggatcaagtttgcatgcggaaggacacac	301			cont00711a	0		cont00711a	0
NPRL_cont00623a	3	(TGT)₆	AG CAA AGA GAG GTT GGT GTT GTT C	TT CTC ATG ATA TCG TGG GCT ACC T		NPRL_cont00623a	4	94-104		1	1.3e-19	1	NPRL_cont00623a	transcription factor MYB86-like	ggcggaggttggtgtgaagcaaagagaggttggtgttgttccatagatgttgttgttgttgttgttggtgaaggagaggtagcccacgatatcatgagaagaagaagtagtagtagtagtagtagtagtagtaggtgtatctaggaagagtgatgatgattcctgttgaggatgattgttgtcgatggatgatgaatttgggtggtcagtggtgg	215			cont00731b	1		cont00731b	0
NPRL_cont00626a	3	(CTT)₄	GA CTG TTT TGG GAT TAT TTG GTG C	CG TCT ATA GCC CCC TTT CAC TCT T		NPRL_cont00626a	14	151-209		2	1.2e-26	1	NPRL_cont00626a	cell wall RBR3	cttgtcttggaggcagaaagcacatataccgccggcgtggttgtggtggtgagggcattgttgcattattccgcagtcaggaacaagtttgactgttttgggattatttggtgcttcttcttcttccatgtggtggatcatagatagttagatagatagatataggcaaagaagaagaagaagaagaagaaggagaagaagaagtgatgtgaaagagtgaaagggggctatagacggtatagtagagactagagagggagatggaacggaggggg	275			cont00736a	0		cont00736a	0
NPRL_cont00629a	3	(TTC)₄	AA CCA AAT CTC ACC TGT CCT TTT G	AG AAA GGA TGG AAG GGT GAG GTA G		NPRL_cont00629a	8	115-174					NPRL_cont00629a	---NA---	caaccaaatctcacctgtccttttgcctctctccttttcgccatctcatttcgtcgtttctctctctttctctcactatttttttcttcttcttcctctctccttctaccacctacctactaacctacctcacccttccatcctttctttccacaatttcatcatatccaccatttcttctctctctctctctctcaattcaattgctagtttgttaaatatccaatttgttttattggtgtgac	245			cont00741a	0		cont00741a	0
NPRL_cont00629b	2	(TC)₈	TC CAC AAT TTC ATC ATA TCC ACC A	CG AAA AAC TCA GCA GAC ACA TAA CA		NPRL_cont00629b	9	160-195					NPRL_cont00629b	---NA---	ctctccttttcgccatctcatttcgtcgtttctctctctttctctcactatttttttcttcttcttcctctctccttctaccacctacctactaacctacctcacccttccatcctttctttccacaatttcatcatatccaccatttcttctctctctctctctctcaattcaattgctagtttgttaaatatccaatttgttttattggtgtgactcaaactaataccttattctgagttgttatgtgtctgctgagtttttcgttatagaggtggggttttgtgatggtgatactgatgttgatgatgatgat	316			cont00749a	0		cont00749a	0
NPRL_cont00630a	3	(AAC)₆	AC TCA GCT TGA CTC GGT TCA TTT C	TC ATC ACT ACT CTT GAG GCT CCT TG		NPRL_cont00630a	9	105-135		2	3e-17	0.975	NPRL_cont00630a	indeterminate-domain 12-like	gtgtgactgagctcggcgacatgactcagcttgactcggttcatttcatgaacaacatgggagtgggagggtttaacaacaacaacaacaacacaaggagcctcaagagtagtgatgatcttacaagagactttctagggttaaccggagataacaacggcggaagaggcggcggctgtgacggaggaaatgctggcgcagttgacgttagcatgaatatgaaggacatgctaacgtacacc	242			cont00758a	1		cont00758a	1
NPRL_cont00636a	3	(GTT)₄	TA GGA AGC AAA ACT CTC CTC TGG G	TA TGG AGG AAC ATT CAA CCA ATC C		NPRL_cont00636a	4	104-424					NPRL_cont00636a	---NA---	ataggaagcaaaactctcctctggggtgggttgttgttgttttgtctgctccaccaggtggattggttgaatgttcctccatatcttggaattcttcttctgattcctcttctccaacaatatttttccctctttcagctcttcttaaccttctaagagttctttcgtcttgttcatgaaagtgggtgtgg	191			cont00761a	0		cont00761a	0
NPRL_cont00639b	3	(AGA)₄	AC AAG GGC AAA GGG AAA TTG ATA G	GT TAT TCA AAT CAA CCT CCG CAA G		NPRL_cont00639b	5	168-184		10	2.4e-09	0.805	NPRL_cont00639b	nucleolin	gtggtagaagaagaggagtatgatgacgacgacgacgaagacgatgaggatgataatgtggaggctgaggtggaccggaagggaaagggggttttgcgtgacgacaagggcaaagggaaattgatagtagaagaagaagatgatgatgacgacgacgatgatgatgacagtgatgatgattcggacgtagacggcatttccggtgatgacagtgatttttccgatgatccgcttgcggaggttgatttgaataacattcttccgtcaaggactcggcggcggacgtttca	290			cont00765a	14		cont00765a	0
NPRL_cont00644a	2	(AG)₁₂	AG CTC CGA GGA GAA GAA GCT AAA C	AT TTG GCT TCG ATC TGA AGA TTT G		NPRL_cont00644a	5	125-139		4	2.2e-07	0.94	NPRL_cont00644a	PREDICTED: uncharacterized protein LOC107625468 isoform X2	gattccacgccgtcgcgcgtattaaggagcttcttcgcgctttggtaaacatccgatagcgttgctccgccgccttccatggtgaagctcagtgctggtggtgactgtggtggttttttcggtagctccgaggagaagaagctaaacgtcagagagagagagagagagagagagatagagaatatgtgaattgaagaaacgaagaaatcagagctccgacgaatgctgacaaatcttcagatcgaagccaaatcgtagaagctcaatgaaggcagcgacaatggcgttgcttgcagtagtgaggagatgagctttaacaaggga	324			cont00770a	1		cont00770a	0
NPRL_cont00658a	2	(AG)₇	AT TCA GGG TTG AAA GTG ATG GAA A	CT AGT CTT CAC CCA ATT GGA GCC		NPRL_cont00658a	6	99-109		2	9.2e-09	0.98	NPRL_cont00658a	xyloglucan galactosyltransferase KATAMARI1 homolog	tttgtctttggtttttgggaagaggtctgatgatgatggaagatagtaatttagagaagaagtcggtgatggttttctgaagaacatggaggaagaggaagaagaggcacaaattcagggttgaaagtgatggaaactttagtcagagaaagagagagagagagaaaattgtggctccaattgggtgaagactaggaaataagtatgaagaaacagtagtaactctctgtcttctataatattgtgaatttgtgatgaagattttttattatctaatctcctcccattaatgtgtg	296			cont00778a	0		cont00778a	0
NPRL_cont00659a	3	(TCT)₈	GA CCA CCA CCA CTG CAC CAT	CA AAA TAG GGT TAA TGG GTT TGG G		NPRL_cont00659a	8	99-123					NPRL_cont00659a	---NA---	gtgatcctcgtgcctggaccaccaccactgcaccatcttcttcttcttcttcttcttcttcttcattcttcaaccttactcttccaacccaaacccattaaccctattttgttacacccccggcgtatgttagcccgcaccactgaacactctcacctccctcctcctctttctctttctctctcagcagcggcaccaccagcaccaaa	209			cont00793a	0		cont00793a	0
NPRL_cont00659b	6	(ATTTCA)₄	TT CAC CAA GGA ACA TCA GTT TCA G	AT CAT TGC GCT TTA ATG AAA TCA A		NPRL_cont00659b	3	102-115					NPRL_cont00659b	---NA---	ctcacctccctcctcctctttctctttctctctcagcagcggcaccaccagcaccaaatccctaaaagatgccaaccacccccaactccattttcctcaaccccaagccttcctgattcaccaaggaacatcagtttcagccacaatttcatttcaatttcaatttcaatttcattttgatttcattaaagcgcaatgatgggctctgagaaccagag	218			cont00794a	10		cont00794a	0
NPRL_cont00661a	2	(GA)₂₀	TT GTC ATC TTT GAC ATC ACC GTT T	CC ACC TCT ATC ATC ATC ATG GCT		NPRL_cont00661a	0	n/a					NPRL_cont00661a	---NA---	aaactccatgttcgaaataaacatctactaagccagtggtgttcaaaagccttaccaacaagattctgatcgttgtcatctttgacatcaccgtttcaactgcaaccaccacagccaccaacattttgagtgtgtgtatatattttgcatgagagagagagagagagagagagagagagagagagagagagagagatagccatgatgatgatagaggtggca	222			cont00800a	0		cont00800a	0
NPRL_cont00672b	3	(AAC)₄	CA ATC TTC ATC CCA ATA CCA CGA T	GA AGA GAA GAG GCT TGG TTG GAG T		NPRL_cont00672b	0	n/a					NPRL_cont00672b	---NA---	tggagcaactcttcttctcacaacaacaacaatcaccaatcttcatcccaataccacgataacaacaacaaccaccaagccaaccaaaatcatcacaaccaagcatcccataaaaccaaacaactacaccaagtaccaagtaccacattaaagacaacactccaaccaagcctcttctcttccaccaaccaagttgatgaacttagagctactatggaaaaa	222			cont00804a	0		cont00804a	0
NPRL_cont00674a	3	(TGA)₇	TT GAA GAC AAA GGA ATG CTG ATG A	TA GTG CTT CTT CAG CAA CAA CAC C		NPRL_cont00674a	0	n/a		5	2.6e-06	0.826	NPRL_cont00674a	growth-regulating factor 6-like isoform X1	gtgatcttattcaatgtgtgtgtgcctcttgtgtgtgtcttctgaacttgatggagtgtggtaattgaagacaaaggaatgctgatgaagaagattggaaccattattatagcgagaatgttgttgagggtgctaattagttttagtgattgatgatgatgatgatgatgagatgattgtgggtgttgttgctgaagaagcactattacttgtgtttgttgttttcaaatagagttaaggatgattaaatcaaaattgctcagtgtgtgccctcttgtgccattgttgaatttgaattacaaaattagtgagctgctgtgt	321			cont00815a	4		cont00815a	0
NPRL_cont00678a	4	(AACT)₄	TG ATT AGC ATC AGT GAA CAG TGA ACA	GG ACC TTG GGT GTG GTA AGA TTC		NPRL_cont00678a	4	106-453					NPRL_cont00678a	---NA---	caatcaaagaacccaacaacagagatcaacaacaatgatgttaaaataacatctcatcaatgattagcatcagtgaacagtgaacaagattaataattcaacacttagtatcaaaaagagaaaatgaaatgagaattaaactaactaaacaactaactaactaactaattaactaactaaatacactaggttaagaatcttaccacacccaaggtccaaggagacaaggttaaccttctccttcaagagagttgggtcct	260			cont00816a	1		cont00816a	1
NPRL_cont00683a	3	(CAT)₄	AC AGA ACA AAG AAA AAC GCA GGA C	CG GTA TAG GTG ATG ATG ATG GTG A		NPRL_cont00683a	6	132-170		2	3.5e-16	0.99	NPRL_cont00683a	probable L-type lectin-domain containing receptor kinase	aattattgttgttaccacctctctttatacccttccattttcgaaccgcaaagaacaccaaaatggagaacagaacaaagaaaaacgcaggacccgcaaccgcaacagcaataccaattctcctcctcttgttcttgttctttctatctccatcatcatcatcgtcatcatcatcaccatcatcatcacctataccgtcattagaagaagaagttgtagcaggtggaaaattaacagttgcaccatttcccgttactccaacggtgttatcagaaacattgtgagggttcaagttctgtcttttagggacga	312			cont00824a	2		cont00824a	0
NPRL_cont00686a	3	(TTC)₄	CA TTG GGT TAG AGA GCT CTA TTG TGA	AA CTA CCC AAT TGG ATG AAG ATC G		NPRL_cont00686a	4	110-141					NPRL_cont00686a	---NA---	caactaactctttacattgggttagagagctctattgtgattcaatggatcaattgtagttcttattcttcttcttctttcttttctcttgattttacttgaaagctttcgatcttcatccaattgggtagttatcttggaaaagaaactattcatacttggatctcttctgaaccttgaagaggaatgaagagatcaagctagaaatgctttctcatgctggacca	227			cont00827a	0		cont00827a	1
NPRL_cont00689a	3	(CAT)₅	AC ACA TAT CTG AGC CAA CCA TTC A	AA GAG ACA GTG ATG GAT GGG GAT		NPRL_cont00689a	7	94-318		2	4.1e-05	1	NPRL_cont00689a	pentatricopeptide repeat-containing At4g37170-like	ccctgtgtggtagggtgttacacatatctgagccaaccattcaccatcatcatcatcatcttcatcttcttcaccatcatccccatccatcactgtctcttcccagccaccataacctccatcgccatcacctcagcaccgccacagccacctccctttaccacaacctccagcgacaacccacaccgccaactgcctccgcagccctc	209			cont00834a	1		cont00834a	0
NPRL_cont00704a	3	(ATG)₇	AA AGG ATA CGA AGG TTC CAG AAG G	CC TGA AAC TGA AGA AGA AAG AAA CCA		NPRL_cont00704a	7	163-184					NPRL_cont00704a	---NA---	gaaatcctaattggatcaagacattaggaaaaagcacgatcggcggagaaaaggatacgaaggttccagaaggagcacagtaaggtattgttttagttgacttaattgttgaaagttgaaaggatggaaacggaagtgtgggcgatgaaaatgatgatgatgatgatgatgtgcatggtttctttcttcttcagtttcaggtgttaactgaaaagtactactagagtattacacctggaatattctatgctacctaccttccacac	266			cont00841a	0		cont00841a	6
NPRL_cont00710a	3	(GAT)₄	TA GGG ATG GTA AGA TTG TCC CTG A	AA CAG TAG GAG TTG ACA CCT TGG C		NPRL_cont00710a	12	110-354		8	2.5e-26	0.7625	NPRL_cont00710a	arp2 3 complex-activating rickA-like	ctgagctccaaggtcatcttgttggcagtgtgactgctgcttacgagaacctgaaaggagcaagttcggattattgctcccgaggctgaccttactctcttcagcctggataatgttgttagggatggtaagattgtccctgatgatgaggatgatgatgatgttgaacctctccctgttccttctgccaaggtgtcaactcctactgttcctcctgctgaggtcggccctcctgcttctgatcctgactgccagatcttaaaccgggacgatggtactgtggatgctgttcctctccaggctcgccctcct	312			cont00843a	1		cont00843a	1
NPRL_cont00711a	3	(GAA)₆	CA TTG TTT TTG CTT CAT TGT TGT TG	CC ATC ACA GCA GCA TCT CTT CTT		NPRL_cont00711a	0	n/a					NPRL_cont00711a	---NA---	tttttatgtttctgattctgcttatgtttttgtcttctatttctgtctctaattctgttttatttctatttctaattccatgtttgcttttgattctacttctattttttatgtttattacattgtttttgcttcattgttgttgtttctgaagaagaagaagaagaaaaagaaaatgaagaagagatgctgctgtgatggagaagaag	209			cont00850a	1		cont00850a	2
NPRL_cont00731b	3	(CAA)₄	GG ATT TGG GGA AAA GAA AGA TAC G	GG GTT GGT GTT ACT ATT GCT GCT G		NPRL_cont00731b	0	n/a		2	4.2e-16	0.93	NPRL_cont00731b	AT-hook motif nuclear-localized 15-like	aggaagaaggaagaaataaggagggaaaagagaaaataggatttggggaaaagaaagatacgataatgtggctatgagggcaaccgactcaatctcagcgtccccatcagtgcacctgagaagagaacaggagttcctggacactcccaccaacaacaacaacactccaacaaacagcagcaatagtaacaccaaccccaacaccgaagaagacgagagcagagacaccggtgccgctgctggagcaaggggagacgacaacaaccctgcagacccggcaagcggaccaggaagcagcggaaaaaggccac	311			cont00868a	0		cont00868a	1
NPRL_cont00736a	3	(ATC)₆	CT GCG TTC CTG AAC TAG ATG GTC T	TT TTG AGA GAG GGT GGA GTA CCT G		NPRL_cont00736a	13	157-451		1	1.5e-08	0.64	NPRL_cont00736a	PREDICTED: uncharacterized protein LOC107640284	gtgaaggatattgctgcgttcctgaactagatggtctaccacccacagttggagtagtccttgctgtgtcatcatcgctatcatcagcaattgtggcgggttctaaatcatcatcatcatcatcacgaagtacatcctcgacaccatcaggtactccaccctctctcaaaaccgggaccataacaggagtatcacctatttttccgtcacgattgcagttcagatcagttgcaaaggacgaaaatgcaaccaaaactgcctcatgtgcaatcac	274			cont00873a	0		cont00873a	1
NPRL_cont00741a	2	(CT)₈	CT CAC AAT ACT ACA CCA TGG CCC	TA ATT CGG GGT TGT GTG AGA GAT T		NPRL_cont00741a	4	99-107					NPRL_cont00741a	---NA---	gtggacatatctcaccctcacaatactacaccatggccccacactccccactctctctctctctctctgcactcaaatctctcacacaaccccgaattactgaaaaccacacactctcttctctctctctctctctctctaaaccgtaaccaaaaaggaagacagaagaagccaccaccactcctccacgatagacctccaaatggaggacttctc	216			cont00874a	1		cont00874a	0
NPRL_cont00749a	2	(TC)₆	TC ACT ATT CTT CCA TTC TTT TCC G	AG TGG TAA GTG GAA GTA AGA GAG AAA AA		NPRL_cont00749a	9	107-179					NPRL_cont00749a	---NA---	ttctgcgccgtttccccctttcttttgattcctttcttgtctttcctccttccttctttgttctttctttttccattctcactattcttccattcttttccggcggacctccaccgacagccaccgttctctggcgttcctttcgttctttctctctctctcttactattcttctttctaactcctatttttctctcttacttccacttaccact	215			cont00882a	0		cont00882a	10
NPRL_cont00758a	4	(AGTT)₆	TC TCT CTT CTT CGA TGG CTG CTA C	AT TGA ATT GAA TTG ACG AAG CCT G		NPRL_cont00758a	8	117-261		10	5.7e-19	0.75	NPRL_cont00758a	cysteine-rich receptor kinase 3	gtggcggctctctcttcttcgatggctgctacctcaggtatttaattacttgctttttgtaatcgctcagttagttagttagttagttagttacaggcttcgtcaattcaattcaataggtacgatgattacaacttcttcaacgagagcgtcaccgatcgagacacctcggtatgtaacggcaccagtaacagaaacggcgtcgtttacaagcgcaatgctttggagttggtgagcaactt	242			cont00900a	1		cont00900a	0
NPRL_cont00761a	2	(TC)₈	AG TTC CAA GTA ACC ACA TCC CTC A	CC TGG TCA TAT CAT CCA AAC ACA A		NPRL_cont00761a	12	182-481		10	5.7e-24	0.898	NPRL_cont00761a	pentatricopeptide repeat-containing At3g62890-like	aatcattgaactccaagatatcacatccctctgaggcatttcatcaaacaccttctccgcatcaacaatgtcgccgtttctcatcaaacccgctatcatggagttccaagtaaccacatccctcaagagggcatcctcatcaaacacccttctctctctctctctctcctcttttcaatttcactgaacgaaccctttttatgctctaattcttgtgtttggatgatatgaccaggggattcgaaaactttgctgtgag	259			cont00921a	0		cont00921a	1
NPRL_cont00765a	3	(TCC)₄	CC AGG AGG TCT TCC TCA CTA GGA T	CT CCC AGT ACT CTC CCA AGC AAT A		NPRL_cont00765a	2	130-152		10	7.1e-11	0.79	NPRL_cont00765a	PREDICTED: uncharacterized protein LOC107607292	ctccttcttgcttgaggaacgtcccaggaggtcttcctcactaggattttcgtcctcctcctcccctatgcattcggccactttgattaaatcaatggccttgcactctccttttggattttcttctgtattgcttgggagagtactgggaggagtttcaatgactttcttactcagctggcccacttgtgcctccaaatttctaatggaggat	214			cont00922a	0		cont00922a	0
NPRL_cont00770a	3	(TAC)₄	TG ATT CAT TGT TGG TGT TTT GGT T	TG GCA TTT ACT ATC TCG TCA CCC T		NPRL_cont00770a	10	102-417		10	3.4e-27	0.835	NPRL_cont00770a	polyphenol oxidase chloroplastic-like	ggtccggtggggatataggagcagcataggcaaaaggattgttgttagcacttagggtataagcaccacaaagccctcctaaccctattagaacatttcttctaggtgtttctgaagatgatgattcattgttggtgttttggttattattactactactactattgcatacaattctattagaaacttggtgttttgaatttctactagagacattattgatggtggatacgaaggagaagggtgacgagatagtaaatgccatgtttaatttcttaatgtatgtatgtgtgtgtgtgtgtttctaattag	312			cont00937a	1		cont00937a	1
NPRL_cont00778a	3	(AGA)₄	CC ATT ATC TTC AAA ACG AAT CCA AA	TT GTT TCG TTC TTC GTT CTT CTC C		NPRL_cont00778a	0	n/a					NPRL_cont00778a	---NA---	aattcataatccactttgccctgattcagctgagaatctgacgttgaatcaaccattatcttcaaaacgaatccaaactttgatttcagtaacaaaaattgatagaaaacgaagctggagttaaaagagagaagaatgagaaaaaaatcgagaagaagaagaaaacgaggagaagaacgaagaacgaaacaaatctacaaataaggagagaagaacgagaagaagaagaaccataagaagaagaa	245			cont00948a	0		cont00948a	0
NPRL_cont00793a	4	(ATGT)₆	AG AGG GAA AGA GCA GTG TTT GTG T	CA TTC AAT CCA TCA TCA CCA CAA T		NPRL_cont00793a	8	158-187					NPRL_cont00793a	---NA---	gttgtgtaatttccataaggacaaagaaaaacaagaagaaagaagaaaacaaagagggaaagagcagtgtttgtgtttagagacaaaagtaaaaaggcttatgttttgtcatgtatgtatgtatgtatgtatgttgaagtgtgaagtgagtgagtgagtgagtgtgtcagattattcagatgtatgattgtggtgatgatggattgaatgatggatctgctgctatgctgagactaagagatcttcagagagaaagagagaaaagagaaagagaaagcagtgtt	284			cont00952a	0		cont00952a	0
NPRL_cont00794a	3	(CAA)₅	AG TCA CAA AGG ATC ATT CCC ACA G	AC AAG CTT GAT CAT TCT GAG GCT G		NPRL_cont00794a	4	171-201		10	5.7e-25	0.752	NPRL_cont00794a	PREDICTED: uncharacterized protein LOC107615295	gttggtaaacaagtgtagggttgctgaagagtgtgtgaagagggcaaccgctgagaaagggagtcacaaaggatcattcccacagaaccgagggaagagctttgcacctagaggtccgtctttcaagaggggaagctctttcaggaggcccaacaacaacaacaactcccaagggaagaagtttgggaagcagcctcagaatgatcaagcttgtactagatgtgggagtcaccatccgggagcaccatg	249			cont00955b	0		cont00955b	0
NPRL_cont00800a	4	(AACT)₅	TC AGC AAC AAT ATC TCA ACA CAA TCA	AC CAC TCA CCA CTA CAC TTC ACC A		NPRL_cont00800a	8	143-189					NPRL_cont00800a	---NA---	tgtgcaaaattaaacatgaagaactcaacaccaagcaacaatttacaccctcaataaatagtaacaacaataataattcagcaacaatatctcaacacaatcaacaaatcaactcaattatccaacacttagcatcaaaatagaaaattgaactaactaactaactaactaaaggtgagtgtgatgcatggtgaagtgtagtggtgagtggtggtttaagaagggaaaagaaagaggagaagagaaaagaagagaagaagtagagagaagagaagaaaagaagcatagtggggaaacaggggcgtgcgtacaaccccagg	320			cont00961b	0		cont00961b	0
NPRL_cont00804a	3	(CTT)₇	TC AGC CTT GGG TCG AAA AAT AGT A	CG GCT GAT ACA AAA CAA ATT GTG A		NPRL_cont00804a	11	143-177					NPRL_cont00804a	---NA---	caaagtagcgggaaaagagctctacatatagcagctaaacaagcagagtgcagtggagtggagtgccaactgcgaagagaacactgaaagagaaaaaaaatggcgccaatcatgcaatcctctcagccttgggtcgaaaaatagtactaacttcttcttcttcttcttcttttccacaatttgtgggagaaaaagaaaaattggactttgatctgtttaaactcacaatttgttttgtatcagccgaccaaaacaagtgaaagacgtag	269			cont00967a	16		cont00967a	0
NPRL_cont00815a	2	(CT)₇	TA AAT GGA GCA GGG ATG AGA AGT C	AG GTG AGT GGT GTT TTG GGT AGA G		NPRL_cont00815a	9	117-228					NPRL_cont00815a	---NA---	cacgcctaaatggagcagggatgagaagtccttgacccctcaggatctgtggaccccacaggatccccacctaccccacctctctctctctctccctcacacatctctataacactctacccaaaacaccactcacctatcaaatcctatcctcttccctatattctcttcaccaatcacctccatccctcttccccaaaaaccccacctacctcactttcaaattcaaacacttttccctcc	243			cont00971a	0		cont00971a	1
NPRL_cont00816a	3	(AAG)₆	TC GAC TAT GAG AAG AAC GAA GAG AAA	AA GAA CCA CAT TCT GAA GGT CCA C		NPRL_cont00816a	3	141-151		10	9.9e-21	0.982	NPRL_cont00816a	oligopeptide transporter 4	cttcgactatgagaagaacgaagagaaaaaagaagaagaagaagaagtgtcgccggttgaagaagtgcgactaacggtttcgaacagtgacgatccaagccaaccagtgtggaccttcagaatgtggttcttaggtctaatctcatgcgcgctattatctttcctcaaccagttcttcgcttaccgtacggagccac	197			cont00981a	1		cont00981a	0
NPRL_cont00824a	3	(TCA)₄	AC AGG AAG TAG CTA GAG TGG CGA A	TT CCT TGG TCA TCA CTC TTC ATC A		NPRL_cont00824a	4	175-234		3	2.6e-17	0.85	NPRL_cont00824a	unknown	ctcttcatactcaaaaagaaagaaggagattcagccagtaaggaggagatccctggagcatggcttgtctttgattctgctcaaccaccacaggaagtagctagagtggcgaagtgatggaagaggcagagattggagtagatgaagtcatcatcatcatgaagcatcaagggtcagaaatccatcttggagagcaagccaaggatggagcactcggattgatgaagagtgatgaccaaggaagaactagaggtatttgcatgttgggttttgcatgggttatctcttctctctctctggccgaaccgg	309			cont00981b	0		cont00981b	0
NPRL_cont00827a	4	(TTAG)₅	CT CAT CCA ACA CTT CCA AAC ACC	TG GTA AAC AAA ATC CAT AAT CCA ACA		NPRL_cont00827a	6	142-174					NPRL_cont00827a	---NA---	gtacgcgcggatgcccttccttcactacacttcttttcttctcctctttccatttctttcctttcccttttttcttcccttctcctacccctcatccaacacttccaaacaccatcgataactatttattttagttagttaattagttatttagttagttagttagttagctttagtttagttttcatttcattttctctttcttattataagtgttggattatggattttgtttaccatatattgtagcttattactaattaaatgctatcttagcataattgtttttggatattcattgttggattccttgattgaag	320			cont00983a	0		cont00983a	1
NPRL_cont00834a	3	(TCT)₁₂	AA CGA AGC AAA AAT CTG AAA ATG G	TT CAG TAG CGA AAC GAA TGA AGA A		NPRL_cont00834a	8	119-162					NPRL_cont00834a	---NA---	ctcctaataattttatcacaaataaattctctgctatccccaatcctaaattatacttgagaaacccaggaatccaaacaacgaagcaaaaatctgaaaatggcgtcttcagcaactcactttctccattttcttcgttcacaaccactgtcttcttcttcttcttcttcttcttcttcttcttcttcttcttcattcgtttcgctactgaaaccgtcttctt	223			cont00987a	1		cont00987a	0
NPRL_cont00841a	3	(GTT)₅	GT TTT GGT TGT GGT GAT TTT GGT T	AA AAT CAA GGG TGG AGG GAT AAT G		NPRL_cont00841a	5	142-195		2	2.2e-07	0.93	NPRL_cont00841a	GATA zinc finger domain-containing 14-like	ctcatcaacatgactggtggaagatgaagaggattggttggattgttgtctatggtgtggtgcttggtacttggtgtagttgttttggttttggttgtggtgattttggttggcttggttgttgttgttgttgtggtggtattgagatgaagattggttgttgttgtaatgagaagaagagttattccatctttggttttgattgctcccttgtgcattatccctccacccttgattttgattactaccatgagagtagttgttttggctttgagaaggata	282			cont00994a	0		cont00994a	1
NPRL_cont00843a	3	(TCT)₈	TC AGC AAC TCC AAG ACC TTC TCT T	AA AAG AGT GCG AGA AGT GAA ATG G		NPRL_cont00843a	10	169-216					NPRL_cont00843a	---NA---	gccatgaagaaagaagcatcatcattcaaatgctctttctttctcttctaaccacacatctctcatcacagtcaaagcagagcaacaatggagattagtgccatcatggcttcagcaactccaagaccttctcttccaattccaactccatcttcttcttcttcttcttcttcttcaacattagtctcaaactccaagttgccattgttgaagcgttcatcacacataacacttccaacctcaactaccatttcacttctcgcactcttttcaccaccccatgaagccaaagcag	295			cont01004a	0		cont01004a	0
NPRL_cont00850a	4	(TATC)₈	CA CCG AAA AGG TTC ATT CAT TCT C	CT GAG CAG CAT TAT CCT TGA TCC T		NPRL_cont00850a	10	135-306		10	8.5e-11	1	NPRL_cont00850a	exocyst complex component EXO84C	gaagttagtaatggagagcagcgaggaagaagatgatttcccttccattgagagcatcatcccccaatccaaggtcgattctctttatcagtctcacaccgaaaaggttcattcattctcatatctatctatctatctatctatctatctatctatctcattgacacaaagcaaaaggaatataatctaactaggctctagtttgcttcttccatcaataaccttccatgaaggatcaaggataatgctgctcagtgaaaagggaaaatgctccctctcagacaggaaagtagaacctttaag	303			cont01020a	1		cont01020a	1
NPRL_cont00868a	3	(TCT)₅	GT ACA CGC AAT CTT TCT TCG CTC T	CT GCG TTC AGG TAG TTC AGA ATC A		NPRL_cont00868a	5	109-464		10	5.4e-51	0.63	NPRL_cont00868a	LATERAL ROOT PRIMORDIUM 1	gtgagtggtacagtcatatccacgccccttgcaacaactcctgcaccgtctgtacacgcaatctttcttcgctctgtttccacagtccgtacaaaccctaaattcaccgccattttcatcttcttcgatcttcttcttcttctttccagaatcttccatcgcctcctcattgctctgattctgaactacctgaacgcagggcgtggctgctaagagtggaaaaatgccgaaaccaacgctcagaggattgttgttgctgttgttgttgtcgttttccgttgaaatcagttgtt	293			cont01022a	0		cont01022a	1
NPRL_cont00873a	2	(TC)₇	TC ACT AAC CGC ATC TTC TTT GTC A	TA GAA TGT GTT TGT GAA GGT TGC G		NPRL_cont00873a	8	153-181		1	7.2e-23	1	NPRL_cont00873a	IQ-DOMAIN 14-like	cttggattgacgttccataatccatactattaccttcctctctatctatatattacacttctctgttctcactcactaaccgcatcttctttgtcaacccctctttctctctctctctcacacacacacaatggggaaggcatcaaagtggtttcgcggtctttttggtcccaagaagcaacacctaccgcaaccttcacaaacacattctactccttcttattccgtaacttcttctcccaatccaactaaacacaaacgaagatgga	269			cont01029a	1		cont01029a	0
NPRL_cont00874a	4	(TACA)₅	GT TTT CAA CGC TAC TCA ACA AGG G	GT GCA GCA GGG TAG AAG ACT TTG A		NPRL_cont00874a	11	112-192					NPRL_cont00874a	---NA---	acacacatacacactggtgacaaccaccacctgaagtcctgaattctgaatgcaatcctgttttcaacgctactcaacaaggggccgccccatcactcatcatcactcaatgcactaacatgttgactcctccatccaccatatacatactacatacatacatacatacattcaaagtcttctaccctgctgcacactccttccttgctctcc	213			cont01049a	2		cont01049a	2
NPRL_cont00882a	3	(TGT)₅	TT ATT CCA CCT CTG ATT TCC CTG A	GA TGG CAG GAC AAT TCT AAC CAG A		NPRL_cont00882a	1	105					NPRL_cont00882a	---NA---	aaggataagtaatttgagaggtctgctgttgggtattctgtggtccttgggattgcctcaggtgaggtgctctgtaaggctggttctggttctgctgcctgttgttgttattattccacctctgatttccctgattgtctctgcctcctctgttgttgttgttgtccctccaattctggttagaattgtcctgccatccatggctgtaattgccacc	217			cont01053b	0		cont01053b	0
NPRL_cont00900a	4	(CAAT)₄	AG AAG AAC ACG GCA ATC ACC	GG TGT ATG AGG AAA TGA CTG AAC C		NPRL_cont00900a	3	143-151					NPRL_cont00900a	---NA---	agaagaacacggcaatcaccaatcaatcaatcaatccacaaacacactcttatcgatctccaattcaacgccctttccacactcatctaacccagctcctctaatctggttcagtcatttcctcatacacctggggcgcattctcgttttcaatcctctcagagccacccacgcctcactgccat	185			cont01062a	0		cont01062a	1
NPRL_cont00921a	2	(CA)₂₀	CC TCA TGC CAT AAA GCA AAG GTT A	CG TGC TTT GTA ATG CCA TAT TTG A		NPRL_cont00921a	7	153-171					NPRL_cont00921a	---NA---	atacatcatgtagcaccctaattaccctaagctttacctcatgccataaagcaaaggttaatcaagagttacgacaattctaaggctcacacacacacacacacacacacacacacacacacacacacatagaaggaataataattctagaagccgatgaataaaataagctcaaatatggcattacaaagcacgaacgttcacacgagctacaagcgtaaaagataagatccactacttaaggtaacaagatatatgtagttatacaagagtataa	277			cont01065a	0		cont01065a	0
NPRL_cont00922a	4	(TCAC)₄	TG GAT AAA TAG CTG GAA ATC GTT G	TT TAG ATT TGG GGT TGA CTT GCT T		NPRL_cont00922a	5	120-185					NPRL_cont00922a	---NA---	gtggataaatagctggaaatcgttgttaattgattatatgtagcattcaccacatctactctttcacttttttagtgccacttacactaatcactcactcactcactcccactctcacttactacttcacttagcaagcaagtcaaccccaaatctaaatctaattctaaatcttaaacccacctctaatgaatattcgcaattaagcaagacaagaagaagaagaagaagcagcagcagcaagagaggaagggaa	256			cont01067a	1		cont01067a	1
NPRL_cont00937a	4	(TTAG)₆	GG CTC GAT AAG GCA AAG GTA GAT T	CC GCA ATA GCC ATC AAA TTT TCT A		NPRL_cont00937a	5	130-187		10	4.3e-19	0.908	NPRL_cont00937a	Calcium-dependent kinase 28	aaagacttcgatgaccgttactcccttggcaagttgttaggtcacggtcaattcggttacacctatgtcgcaattgacaaggccgatggccaccgcgtcgccgttaagaggctcgataaggcaaaggtagatttgtttatttagttatgattagttagttagttagttagttaggatttcagttattacagctggaatatttgttgagatttcaagcgtaagtggtgaagtcgatagaaaatttgatggctattgcggtttgggtgattgaggctctg	278			cont01077a	1		cont01077a	0
NPRL_cont00948a	3	(ATC)₄	AG CTT CCC TCC ACC TCA CTT CTA T	AT GAT GAT ACT GGC TTG GGA GAT G		NPRL_cont00948a	4	120-218		10	1.4e-12	0.998	NPRL_cont00948a	E3 ubiquitin- ligase UPL1 isoform X2	gatccaacccatcaagagcttccctccacctcacttctattacacgattctcatgaaaatcatcatcatcttcatcaatcatctcatcattgtattcatctcccaagccagtatcatcatgatcctcgacatcagtatccgccaaggacatcatgccccaccatcttcagctatatcctcatcttcatcctctccctcatcatcatcctcatcatcgtca	220			cont01078a	1		cont01078a	1
NPRL_cont00952a	3	(GAA)₅	CT TCC AAC ACC TGA ACT CGA AGA T	TC CCC TTT CTC TCC TTC AGA AAA C		NPRL_cont00952a	8	156-196		10	6.3e-20	0.769	NPRL_cont00952a	L-type lectin-domain containing receptor kinase	gtgaatgaagcagttgagtttgtttggggatcaagaaaccgaatagggtaaacgtagaaagctcttccaacacctgaactcgaagatgaagaagaagacgaagaagaagaagaagattcggagcaagagagttggtcggtggtgagggtgatggagtggtcggtgaagaaggcgtcgccgtagagagtgacgttttctgaaggagagaaaggggaagagagggtggtggtggaggggaggaagaaatggaggcataagaggaac	264			cont01080a	0		cont01080a	1
NPRL_cont00955b	3	(CAA)₄	AA TGG CAG GTT TGT TCT CAC TAG G	TG TAC CAG TAA AAG GTG TCG GAG G		NPRL_cont00955b	3	95-170		7	2.8e-16	0.9443	NPRL_cont00955b	SHORT INTERNODES-like	gggatatggatttgaggtcacaattgaggtcagggacaggtaacatagtagaagaggtgccacaacaatggcaggtttgttctcactaggcggtggtagtagtagtagtagtggtagaggagggagagggaacacaaaccaacaacaacaacacgaccaacaccaacaacacgcggaaattcctccctccgacaccttttactggtacaagaatgaagacgtttcctcgtaccgaggtggcttggagctgtggaaccatcatcatcatcatcaccaaccggaacacgacctcatacctcaa	301			cont01101a	0		cont01101a	1
NPRL_cont00961b	2	(AG)₁₀	TA AAG CAA CCC ATC AAC AAC AAC A	CA CCT TAC TGT TAC CCG CCT GTC		NPRL_cont00961b	0	n/a					NPRL_cont00961b	---NA---	tacggagaaaaggaaatggaaaaaaggatacgagtattgcgttgcccttgcttgaaatggaagaacagagaaattggtaactctagatttggtttgtctgatgaggaaggccgagtaaagcaacccatcaacaacaacaacgaaagagaaagagagagagagagagagagacgacaggcgggtaacagtaaggtg	195			cont01117a	0		cont01117a	0
NPRL_cont00967a	3	(TTA)₄	TT CAT ACG CCT ATC TGA AAT TCC C	GG ATA ATA AAT GGT GAG AGA GTT TTC G		NPRL_cont00967a	5	127-151					NPRL_cont00967a	---NA---	tacatacagcttgccatggaaaggagtaagaaggattggatgaaggcagtaggaaagcagagattcagaaggagcacagcatcttcatacgcctatctgaaattcccatcatgatctacataagtatttctatctttattttcagtttatttattattattattcgaaaactctctcaccatttattatcc	191			cont01128a	0		cont01128a	1
NPRL_cont00971a	3	(ATC)₆	CA TCA AAA TGA ACA GAA GCC AGT G	AC AGT AGT AGC CAC CGC TGA AGA A		NPRL_cont00971a	4	154-166		3	4.4e-20	0.9833	NPRL_cont00971a	transcription factor JUNGBRUNNEN 1-like isoform X1	atcaacatcaagaatcttacatcaactttggtgcaacaatcattggccatcaccattaccatcatcatcgtcatcaaaatgaacagaagccagtgactaactacacagcatgcaataacaacactgatcaaatccaaaggaacaatagcaatcatcatcatcatcatcagttgaactatcacccttcttcagcggtggctactactgtgccacagcaacaacaacaacaatatcatcatcatcatcagactcc	253			cont01133a	1		cont01133a	0
NPRL_cont00981a	4	(ACAA)₄	AG ATT TTA GGC AAA AGA ACA CGC A	GT TTT GTG GAG AGA TGA ATT TGG G		NPRL_cont00981a	6	101-172					NPRL_cont00981a	---NA---	gtgtttggactaaggaatggacggtcaagattttaggcaaaagaacacgcaaacgcttctgatttgatctgaaaagtaaaaatgcatgagacttctgaaactcaagtcaatgcctctttgtacaaacaaacaaacaaaaccccaaattcatctctccacaaaactaaaaatcagtctcccaaaggtagaaaactagaaaacaactactttccctacatcgtacgattatgtcaatgtagatacttggttttagttttacagagagagagagagagagaaataaacac	287			cont01136a	0		cont01136a	0
NPRL_cont00981b	2	(AG)₈	CC ACA AAA CTA AAA ATC AGT CTC CC	TT CTG ATA CCT GTG TCA GTG TTT ATT TC		NPRL_cont00981b	13	155-202					NPRL_cont00981b	---NA---	atgcctctttgtacaaacaaacaaacaaaaccccaaattcatctctccacaaaactaaaaatcagtctcccaaaggtagaaaactagaaaacaactactttccctacatcgtacgattatgtcaatgtagatacttggttttagttttacagagagagagagagagagaaataaacactgacacaggtatcagaag	196			cont01140a	0		cont01140a	1
NPRL_cont00983a	3	(TCT)₄	CA CAG TGT CAC CAT TCT CAG AAC C	TA TTG ATG CTG CTC GTC AAC GTA T		NPRL_cont00983a	4	152-159		10	1.2e-32	0.881	NPRL_cont00983a	eukaryotic translation initiation factor 5-like	tttcacttccctgaccacagttgcatagttcacagtgtcaccattctcagaacccttgctttctgtcttcttcttctctggttcatttgtcgagagcatgaccatatcagcagtcacagcacttaactgttcttgaatacgttgacgagcagcatcaatagatgtatccgtttgccactgaacatcatcatcaccatcatcttcatcacgagcctcctctttctcat	227			cont01145a	0		cont01145a	1
NPRL_cont00987a	3	(AAC)₁₂	CC AAC GAC TCC ACC TAA ATC AGT T	TG GTC AAC GAT AAT GGT TAT TGT CA		NPRL_cont00987a	7	128-178					NPRL_cont00987a	---NA---	tttttaaggaggttcaaggctccatacttgcataaactcatggttaacacccatttcatatagttgttgcctaaattgttccgtagacattcgactataatttcttagctggtgccaacgactccacctaaatcagtttacattagttataacaacaacaacaacaacaacaacaacaacaacaacaataaccataataaaaaataatgacaataaccattatcgttgaccaattagaatgcc	243			cont01148a	0		cont01148a	1
NPRL_cont00994a	4	(ATGT)₇	CG CAG TAA CTT TAG AGC CTC ATC TG	TA GCG TTC TCA GCA TGT GTT TTT C		NPRL_cont00994a	11	153-201		6	8.4e-27	0.92	NPRL_cont00994a	ACCELERATED CELL DEATH 6-like isoform X1	cttccaaaaatgttgacccaccatcccctgctgttactaactttgggtaattacgcagtaactttagagcctcatctgattaaacattatgcttggattgaggtatatgaattgttaatagagaatatcatgtatgtatgtatgtatgtatgtatgtatgcagtgattacctaataatatctgagaggaaaaacacatgctgagaacgctaaccccattgattcccttttcaggtgctaattcttccgctggagtttcgcgaaaaaggtaggcagcagtttccttgttaccaacgctaagagcac	305			cont01150a	1		cont01150a	1
NPRL_cont01004a	4	(TTTA)₈	TT TAC AGC CAG CCA GGC TTC	TT TCA AAA TTT TCT CAC TTG TTT TCG		NPRL_cont01004a	10	104-179					NPRL_cont01004a	---NA---	acaacaactagcttgctcttgataacaaattgcaaacctcagtccaaatgaatttagacatggctttacagccagccaggcttcagcatgcttcatgaaacactagaattcattcttaaaaattctgaatctaaatttttttgaaaacattttatttatttatttatttatttatttatttattttcgaaaacaagtgagaaaattttgaaatatttttttgaaaaattttt	232			cont01163a	1		cont01163a	0
NPRL_cont01020a	3	(GAA)₄	AG TGA ATG GTT CTT TGA GGA GCA C	TT CAC CAT CTT CGA TTC TGA CTG A		NPRL_cont01020a	15	126-191		10	2e-25	0.833	NPRL_cont01020a	pentatricopeptide repeat-containing mitochondrial	gggatgagtgtggcagtggtgaagaggtggatgatgaggttgaacttgcggtggcggaggagggagaggaggaatatgttgatggatttcagggttggggtgaatccacgcttcaataatgtttggagtgaatggttctttgaggagcacgaagaagaagaaaaagaagaagaagaggaggagaatggtcttcttgtgtagaacatgttcatgggagggaataacggtattcagtcagaatcgaagatggtgaagtgact	260			cont01170a	1		cont01170a	1
NPRL_cont01022a	2	(TC)₁₂	AT TCC AAT TCC AAG TCC TCT TCC T	CC ATG CTC CTC TTA TTC TAT CGA TCT		NPRL_cont01022a	0	n/a					NPRL_cont01022a	---NA---	gtatttcttatcgttattattttgattaaaagtgatcattttggtcttcctatgatcatgttggactcttcggtatatatgattgcatagacacttctattccaattccaagtcctcttcctcccccttttcccactcctcttgtaacattctctctctctctctctctctctcaagagatcgatagaataagaggagcatggag	205			cont01183a	0		cont01183a	0
NPRL_cont01029a	4	(ATAC)₄	CT AGC TAC CGC ACA TAT TCG ATC A	TA TTT TTG GAT GGC GAC TCA GAT T		NPRL_cont01029a	9	120-397					NPRL_cont01029a	---NA---	gtgagcccagctagctaccgcacatattcgatcatattctaccaaacacaaaatatacatacatacatacatcactataaaaaatatgccaccaatctgagtcgccatccaaaaataccatgaattaaataacactaacactacacatatatgtaccgtaccatgatacatacaccatcaatcaaagtcaaagtaaagcaataaaacaaacaagaagtca	220			cont01192a	0		cont01192a	1
NPRL_cont01049a	2	(GA)₈	GC AAT ATT ACG ACC CAA TTG AAC G	GT TTT TCA CCA CTT GGT TCG TTT C		NPRL_cont01049a	3	206-227		1	2.5e-13	1	NPRL_cont01049a	uncharacterized membrane	ctgcaatattacgacccaattgaacgatggatgaagccaccacgtggcgcgtcatgcccaagtaacagaacggaatccatgtctcttactctcttctttctctttcgtctgatgagagagagagagagagagtgaaagaaacgaaccaagtggtgaaaaacttgatggattgagcaatgaagaaagcaacgatggaggaaatgagaggataattggtaaagattgatgaatgcatgattgggaatttgtaataatgcattgcatgcactgaggtttctt	279			cont01213a	0		cont01213a	0
NPRL_cont01053b	3	(TTC)₄	GC ACA CCA CTC ATA CAT CCA ATT T	TC TCA ATT CAG ATG CTT TTG TTG C		NPRL_cont01053b	0	148					NPRL_cont01053b	---NA---	gtgatgttaacggcagcagcagcagcacaaggcaagcacaccactcatacatccaattttatccataaaatctcactctcctccttcatcttcttcttttcttcttcttcttgttcttcttcccagtttctccaaaatccttcaagaaagtgaaggtgaaagcgcaacaaaagcatctgaattgagatttgaatgtgttggcaatggcagcgatttggagtggttaacgtgtacaaatcataaactcagaaagtgacact	260			cont01244b	0		cont01244b	0
NPRL_cont01062a	2	(AG)₇	GA GGG AAA GGA TTT TGA ATT GTG A	AG GGA TAA GAA GCC TTG ACA CCT C		NPRL_cont01062a	0	n/a					NPRL_cont01062a	---NA---	ggaaggagtgtttatgatgtgtggaaagaaggtggtaaggagggatttatataggagtggagagaagggtagggttcgtgtattaggggttgggtgtgggagggaaaggattttgaattgtgaggtgggtggtatgggaaggtgtgaagaagagagagagagagttaaggtaggtggggatcctgtgggatccacagatcatgaggtgtcaaggcttcttatccctgcaccattttggcgtgcaaacgctccttggagtgccaatccaggcattaaacgcgagtttgctgcc	292			cont01245a	0		cont01245a	0
NPRL_cont01065a	2	(TC)₆	TA TTA GGG TGG ACA GTG TGG AAC A	AG TCG GAA AAG GAA ATC TGA GAG G		NPRL_cont01065a	10	103-188					NPRL_cont01065a	---NA---	ccatgaaaaccgtgatgattattagggtggacagtgtggaacagagtctctctctctcgttggtcagtgttctctttcctctcagatttccttttccgactgctctgaacccaacccacacgccggtaactataaaacactttcactgactctctctctctctctctgatgtattaatttacgaaaagcataaagtaaaagctaaagc	208			cont01246a	0		cont01246a	0
NPRL_cont01067a	3	(AGC)₄	TT GAG TAC GAT GAC GAT TAC CTC G	CT TCT TCA GCG TCA TCT TCT CCT T		NPRL_cont01067a	1	168					NPRL_cont01067a	---NA---	ggatatccggcgaagcctccggcgccggaatgtgaggtacaacatcattgagtacgatgacgattacctcgacgaggatgaggacgagaggaggcgcgagaagaagaagcttaagctcgttgagaagctcaacagtgacgacgacgaagaagcagcagcagctcgaggtgaaggagaagatgacgctgaagaagaagccgaagaagaagaagaggaagaggacactcgcgcctattcac	239			cont01255a	1		cont01255a	0
NPRL_cont01077a	2	(GA)₁₀	TG ACA GGC AAA AAC TGT GGA TAG A	TA ACT AAC GAC CCA ATC CAA AAC C		NPRL_cont01077a	12	124-160					NPRL_cont01077a	---NA---	ggacggcgaagacgccgaaaacctccgcggagaacatgtaatggggtttggagagagtgggaaacggaaattggagaatctgtgttgcgaaagagtgagcgtgacaggcaaaaactgtggatagagattattgtttgtgtattgagacttgagagagagagagagagagagagtgaagagagagaaagatagaatcttggttttggttttggattgggtcgttagttataattgcac	237			cont01271a	0		cont01271a	0
NPRL_cont01078a	2	(AG)₁₂	TG CCA TGT TTC TTT CTT CTC TTC C	GG AAT CGA AGT GCT CAA CTC TGT T		NPRL_cont01078a	15	163-202		2	6.4e-12	0.96	NPRL_cont01078a	probable sulfate transporter	agccagtgataaagaacatgatacacctgccaatgccactgccattgccatgtttctttcttctcttcccttccttataaatagccaccattgcagtgtgtgtttctcagacaaaaccaactaactaagaacagagagagagagagagagagagagagagaaataatgggtgtgaactccaacagagttgagcacttcgattcccataatggccaaaccaccaccaccatcaaaatctcaatgccatcatcaatgccaccatctcttgaaatccacagagtagagactccttc	293			cont01277a	0		cont01277a	0
NPRL_cont01080a	4	(GTAT)₅	TT TGG ATA TTG GAG GAA ATG TTG G	TA TAT AGC ACG AGC CAC AAA TCC C		NPRL_cont01080a	5	149-166					NPRL_cont01080a	---NA---	caaataaacacaaccaaagaaggagaaaaagtttgattctttaggacccttccaatcgtttctcaccagagggtatcagaattattgatcaagttcatatattgatgaaggcatatttggatattggaggaaatgttggggacaagaaaagtatgtatgtatgtatgtatgcatgcatgtaaggggaagaagataatagatagatatgtccgaggagaacgttggtgtgagggatttgtggctcgtgctatatatagactccttcc	266			cont01287a	1		cont01287a	0
NPRL_cont01101a	3	(TCA)₆	GT GAC ATC ATC ACT GAC TCT CAC G	CT TGA CGA AGG AAT AAG GGA AGG T		NPRL_cont01101a	4	181-196					NPRL_cont01101a	---NA---	agtgtgacatcatcactgactctcacgtcatcatcatcatcatcatcctcgtacatcccttctcattcctaatcccctgaaccatcaccacaaccatcatccctaatccaccaccacttccctccttgacgaatttcccaccttcccttattccttcgtcaaggatctccacaaggagaagtatgcccttgaatg	195			cont01294a	0		cont01294a	6
NPRL_cont01117a	2	(TC)₆	CA TGT TGT GAT GGA GAC TGG ATG T	CG TCA CTT GGC ACG AGA TAT TTT T		NPRL_cont01117a	2	170-171					NPRL_cont01117a	---NA---	attctgtgggaatccccttgtaagttgggttagcactttacaatttgtaatctaggaattgattatagtgaaattccatcatgttgtgatggagactggatgtaggctgcactgcacttagcagctgaaccaggatatatctgggtgtaatctctctctctctactccatttctatttctactgcacaggagctaaaaactaaaaaatatctcgtgccaagtgacgagaacaaaaagtaaaaagtct	247			cont01310a	1		cont01310a	0
NPRL_cont01128a	2	(TC)₁₀	TT CAC TCT ATG TAC TGA AGA AAC CAC G	AA CAT TGT ATT CCA CTC AAG TCC CA		NPRL_cont01128a	0	n/a					NPRL_cont01128a	---NA---	attcatcaaccccaccaaaaagcccacctcttccccaccaatttattcatatctcttatctaaatccttctcattttttatgtcaataaaaattgcttccactttttttattcactctatgtactgaagaaaccacgtacgtttcttctatctctctctctctctctctctcccttctccatccaaatccaagatgggacttgagtggaatacaatgttacttaaaactgtactcagtagcacagttaaag	251			cont01321a	1		cont01321a	1
NPRL_cont01133a	6	(GGATGA)₄	CG TGT TCC GAT GAA TCT CAT TCT A	AT CAT CTT CAT CCT CAC CAT CCT C		NPRL_cont01133a	11	136-278		6	1.6e-15	0.87	NPRL_cont01133a	trigger factor-like	ggatttctgttgactcaagtatgagtgatgatgccacgaggggatcatacagagtggaaattcacgccgtgttccgatgaatctcattctagagagctaccagccagttgatgaggacaatgatgactatctggttgaccatccagatggggatgaggatgaggatgaggatgatgatgaggacgacgatgaagatgaggaggatggtgaggatgaagatgatgggggtga	231			cont01338a	1		cont01338a	1
NPRL_cont01136a	3	(CAA)₅	CA ACA ACC ACC TCA ACA TCA ACA G	TG CGA TAG GAA GGA GAG AAA AGT G		NPRL_cont01136a	8	93-132					NPRL_cont01136a	---NA---	cacactcctttcccatcgcagccccctccctctccctccccatcgcaccccctccccaatgcacattcccccctccctacctccactaccactcgcagcaacaaccacctcaacatcaacagcaacaacaacaacaagcaacaacaacagcagcaaccccaacgcacacttttctctccttcctatcgcagcaacaacctcaatagcaatagcaacttcaacggcaagaacactatcaaggaccaatagcgacggcagcagcactgctctctctctctctctc	283			cont01343a	0		cont01343a	1
NPRL_cont01140a	4	(AGTT)₄	GA CTT TTT CAT CAC AAT GCT CCA A	TG CGG CTA GAA TAA TAA AGA AAA AGG		NPRL_cont01140a	2	164-165					NPRL_cont01140a	---NA---	ctttgaacaaagactttttcatcacaatgctccaaactaagtttggtgtcacccaaggtgccacgaatatacatataaggatgcacagttagttagttagttggtgttcatgaataaacaatctaatcctttttctttattattctagccgcaaagtttaacttttttcatgatattgaattttcttattttatttttatagggaaaaggaaaggagcattgaagaggattgattggacaattaaatgaaga	252			cont01356a	0		cont01356a	0
NPRL_cont01145a	3	(AGA)₁₀	GA GAT TGG AGG GCT TTT GGT AAC T	TG CAA CAA CTA CTA CTT TCC CAC TCA		NPRL_cont01145a	10	148-198					NPRL_cont01145a	---NA---	cccttatgcaaagtcgtgatcttgaacccgaattcagttttctagtgtttgtgatgggaacattgagattggagggcttttggtaacttgaatttttggcagagtttggaactttgagatgagcagcaaaaagggaagttatgaagaagtagaagaagaagaagaagaagaagaagaagaagagatggtgagtgggaaagtagtagttgttgcagttaaag	221			cont01357a	0		cont01357a	0
NPRL_cont01148a	2	(AG)₆	AT CAA GAA GTG GAT TGC ATC ATC A	AT CAC CTC TTC TTC ACC ACC CTT T		NPRL_cont01148a	5	157-232		2	9.7e-06	0.72	NPRL_cont01148a	FK506-binding 3-like	aagaggaggaaggtagaactagtgaaccagaagaggttaatggagaattgagggagtttgatcaagaagtggattgcatcatcaataattttttgtccaccttggtcaaccccctcaatgatcttgaggaagctttccctttagagttttagagagagagagggaagagctcgaaaagggtggtgaagaagaggtgatcacccaagaagtggaagctttcatg	223			cont01366a	0		cont01366a	1
NPRL_cont01150a	4	(ACAT)₇	TC ACA CTT TTC CCC TTC TTT CTC T	TG TGC TTA TTC AAG TAG GAC ATG GT		NPRL_cont01150a	12	103-256					NPRL_cont01150a	---NA---	agggattgattcaatttgttgatgggtttgacaagtcaggtgcacgagcatcgcacccgcggcatctaatgatatgaactcgtacggatatatctcttcaattcccaatcctatcctatcacacttttccccttctttctctattctttaacatacatacatacatacatacatacatacttaattaattaaattaattgcatttgaatataccatgtcctacttgaataagcacatgttt	241			cont01409a	0		cont01409a	1
NPRL_cont01163a	2	(AG)₁₂	AG AGC AGA ATG CTT GGT CCA TA	TT ACA ACC TTT TAT CAG TCT TCA CTG C		NPRL_cont01163a	6	107-136					NPRL_cont01163a	---NA---	caatgcagagcagaatgcttggtccatatagaccatacaaaacgaaagagagagagagagagagagagagatgaagagagaaaaagtaattaaagtagcagtgaagactgataaaaggttgtaacttataacttaaacttttatcaattgattctgtgagtaaatcaatgtggtaataaagctatataatgagaagtattcaacgtaaagataagaagtc	220			cont01414a	0		cont01414a	0
NPRL_cont01170a	4	(GTTT)₄	GT TTG CTG TTT GAG GAG TTC GTT T	AT TTG CTA TGC TCC ACA ATC TTC C		NPRL_cont01170a	3	152-161		10	2.5e-06	1	NPRL_cont01170a	acyl- -binding domain	gtgtcagcgccaaagagagaatgagttgttgatttgcctgtgatttatcttattagttctggcttcgttagcaatttggggattgaagtagggtttgctgtttgaggagttcgtttaatctttcttgctgagtgtgtggtttgtttgtttgtttgttattgtaggctactataggaccttgtaatatcccggaaccgagttcgtggaagattgtggagcatagcaaatgggcaaggttggtttctgtgctttcatcattcctgccgcctttcgatctatga	281			cont01425a	0		cont01425a	1
NPRL_cont01183a	3	(CAT)₇	CC ATC ATC ATC TTC TTC GTC TTC TT	CT CCA TTG CTT CAG AAA GTT GTC A		NPRL_cont01183a	9	120-155		2	4.6e-09	1	NPRL_cont01183a	F-box LRR-repeat At3g26922-like	ctgttgtcccgtattcccagggaagccaccataagaaaatgatttcagattagttccaccaaccacaatttcacaacattttgtaaccattctgactacctataccatcatcatcttcttcgtcttcttcatctgactgataatcagaaccatcatcatcatcatcatcataatcatcatcatcatcatatttgtaatctctgatgacaactttctgaagcaatggagaagagatagtaatag	243			cont01446a	0		cont01446a	0
NPRL_cont01192a	2	(TC)₁₀	GT TGC ATA TGT GGA TGG AGA ACA A	GC GTT GAC GAA GTC AGA CTA AGG T		NPRL_cont01192a	2	129-155		2	8.4e-10	0.77	NPRL_cont01192a	4-coumarate-- ligase-like 9	gcaattagacccctctgtcaagttggagttcaaaacggcaacggaacatgctgacctggaagagtagagtgtaggtgtccgttttggttgcatatgtggatggagaacaaatttttaatggacaaattagtccttgtggccatcatacgttctctctctctctctctctctatcgcaactcaccttagtctgacttcgtcaacgctctcatcgactctgccaccaaccgccacctttcctacgccgattttatccgccgttcggaaaccctag	273			cont01454a	0		cont01454a	1
NPRL_cont01213a	3	(AAG)₆	GG AGA AAG AGA AGG CAA GAA ACA A	TA CTG TTA CGG CAC GTT TTC ATT G		NPRL_cont01213a	6	123-268					NPRL_cont01213a	---NA---	ggagaaagagaaggcaagaaacaaaagaaaagaagaagaagaagaaggaagaggaagaagaacgtgcagcaagaagaagaagtgtgcaatgaaaacgtgccgtaacagtatgtggaggaactaacgtcaacgacgaagaacaaaccagtgagaaaggaggagaaaagaacgatcgaaaaagaagaagaagaagaagg	197			cont01481a	2		cont01481a	0
NPRL_cont01244b	3	(CTC)₆	AT CGT CAC CAA CAA CAC CTC TTT C	GA TGA TGA TGG AGG AGG AAG AAT G		NPRL_cont01244b	13	105-261					NPRL_cont01244b	---NA---	ttttttctgttttctttccccttgtgcttcttcactctggatgttacgtcttcttcttcttcttctcctctttttttattttcaatttcgttaccatcgtcaccaacaacacctctttctcttcctcctactactcctcctcctcctcctccttctattggaattacgtatcctccttccttttcattcttcctcctccatcatcatcatcatcatcatcatcatcatcatcatcatcatcatcatcatcattgtcgtcttctaata	267			cont01490a	0		cont01490a	0
NPRL_cont01245a	3	(AGA)₄	GA GAA GAG AAA CAA GAG GGA AGG G	AT TGG GAG GAT TTC CTT CTA TCC C		NPRL_cont01245a	3	103-117					NPRL_cont01245a	---NA---	gtgaattatttttggtttctggttttgtgtgtgttttatgccaggaaggaagacaggtgagactacctcctttgattctgaaccagagaggacatttctaagattgagaagagaaacaagagggaagggagttgttggagaagaagactcagaagaagaagaccaagggatagaaggaaatcctcccaatccaccagaggaagtggccaacaatggcccaccttagaggagagttctaga	240			cont01491a	0		cont01491a	0
NPRL_cont01246a	3	(CAT)₆₄	TA GGA GAT GCT TCT GCC GTT G	AT GCT GCA TTT TCT TTT TGC TTC T		NPRL_cont01246a	0	n/a					NPRL_cont01246a	---NA---	ctaggagatgcttctgccgttgagccactccgtcgccatcaccatcatcatcatcatcatcatcatcatcatcatcatcatcatcatcatcatcatcatcatcatcatcatcatcatcatcatcatcatcatcatcatcatcatcatcatcatcatcatcatcatcatcatcatcatcatcatcatcatcatcatcatcatcatcatcatcatcatcatcatcatcatcatcatcataagaagcaaaaagaaaatgcagcattaagaag	269			cont01513a	0		cont01513a	0
NPRL_cont01255a	2	(GA)₈	TT CGA GGA TGA GAG TGT GTG AGA G	AT GTG TTC GTG TCC TAT CAT GCT G		NPRL_cont01255a	10	127-154					NPRL_cont01255a	---NA---	actgacacactcgctctcacctcaatttcgatctgagatgcaaggagagccgtggaaaggaattgcaacaaactaaagaaacgtcaacacacttccactctcgaagatttgtgtggattcgaggatgagagtgtgtgagagagtgagagtgagagagagagagagaggaagagaattgatgcttcggaatcaaatgggaaaagcaaggctgttcagcatgataggacacgaacacatcgcac	242			cont01520a	0		cont01520a	0
NPRL_cont01271a	2	(GT)₁₂	GG TAC GCC CAT TGA GCA AGT T	TG TTT CCT TTT CCT CTT TTC CCT C		NPRL_cont01271a	1	357					NPRL_cont01271a	---NA---	gaatggtacgcccattgagcaagtttgatatatatatgtgtgtgtgtgtgtgtgtgtgtgtgtgaagagggaaaagaggaaaaggaaacaatttgaagagtgacctattcccatcatcttcttcttcttcttcttcttcagttcttctatgagctaagcttccgtgacaaaaacgtcgtcgtttttggtggtttggttgtgttccgaatcc	211			cont01552c	0		cont01552c	1
NPRL_cont01277a	3	(TCT)₄	AC AGC ATG CCA GAG AAA CCT AAT C	GA TGG GCT TAG CAA CCA TAT TGA C		NPRL_cont01277a	6	121-328					NPRL_cont01277a	---NA---	catcacatcatagatttagtgatttacagcatgccagagaaacctaatcatccaaattcagagtcttcttcttctcgacttcacaaaaaatctcatagctcttgtcaatatggttgctaagcccatcgccatctaccccttcacgcttcacaaccccatctttcttcaacagctcatgtcgctgtcactgcttattccgttaccgtcgttgttgagtatgtcgtc	225			cont01553a	0		cont01553a	0
NPRL_cont01287a	3	(CAA)₅	CA TTC TCC TCT CCA GAA GAA GCC	TT AGG GTT CAG GTA GTA CGG AGG G		NPRL_cont01287a	2	172-175		2	5.3e-10	1	NPRL_cont01287a	pentatricopeptide repeat-containing At3g49240	cagcacaagcaccgccgtcctccatcctccacggtatccctccgccttctctcattctcctctccagaagaagccgccgccgagcgccgccgacgcaagcgccagctccgcatagagccccctctctccgccctcaaccgttcccaacagcaacaacaacaacaaactcagaaatcgcaatcccctccgtactacctgaaccctaacaatcccaaactacccgaacac	228			cont01553b	0		cont01553b	0
NPRL_cont01294a	3	(TGA)₆	GG AAG GAT TAA GCA TCA TCA ACC A	CA ATA CAA CCT TTT GGA GTT CGC T		NPRL_cont01294a	9	117-206					NPRL_cont01294a	---NA---	gcttttggaaggattaagcatcatcaaccaaagaaatgaaagaggaatgtgtggattagtgatgatgatgatgatgagtaaagcaagcgaactccaaaaggttgtattgttaagtgattatcttacatcaaacactgctatgattgagagtggtttagtttccctgattatctgtctgtttagctatggtttcttttctgtaattcaataagcaagatgcttgatca	227			cont01558b	1		cont01558b	1
NPRL_cont01310a	4	(GTTT)₄	CA ATT GGG CAC CAC ATA GAA GAG	GT TGC TCT TCT GCT CTC TCC ATT C		NPRL_cont01310a	12	159-383					NPRL_cont01310a	---NA---	cactaagccaattgggcaccacatagaagaggtttgtttgtttgtttgtgtttggaagagaatatatagtatcatcatcattcatcataattcataacccttgatgggttgagcaggtacatgatcataatcaagaatggagagagcagaagagcaacagcaaaagcagagggaggaagaaggagtaaattgcccta	197			cont01572a	0		cont01572a	2
NPRL_cont01321a	3	(TCT)₄	GC CAC TGC TTT CAA TAT TTC CAA C	GA CTA AGA TTT TCT CTC CTG CCC A		NPRL_cont01321a	4	153-166					NPRL_cont01321a	---NA---	cttcctgagtggctgtaccaggcttgtgccactgctttcaatatttccaactcttcttgttcttgtttgtggtgctggtgctgttgttcttcctgataaggctctatcttcttcttcttcatggctcccactatgggcaggagagaaaatcttagtcttcataatgatgatggtgatgatgatgatgatgatgatgatgatgatgatgatgtcatggccaagttgagcctcacaagtgaacaaatggagagggataag	258			cont01577a	0		cont01577a	0
NPRL_cont01338a	2	(CT)₁₂	AC CCC ATC TCA TAC ACA AAC ACC T	TT GCA GGA AGA GTA ACG GAG TTT C		NPRL_cont01338a	0	n/a					NPRL_cont01338a	---NA---	atagggccattcttagccactactttagatacgctcccattcacacgtgtttctcacgcgggacccacgctccaattgtaagccattcagtcacctactcacgtgaggtcacgtgcactcgaccccatctcatacacaaacaccttacacctctctctctctctctctctctctctggaaactccgttactcttcctgcaacttgcaactgaaatctgtttctgcagttctctcttctctct	242			cont01581a	0		cont01581a	0
NPRL_cont01343a	3	(TCA)₆	TG GGA TTC AGT GCA AAA TGA TAA C	GC ATG GTA GTA GCG ACA AAA GGA T		NPRL_cont01343a	5	167-180					NPRL_cont01343a	---NA---	gtctgatctgcggcctctcaggctctcagcattcgtgggattcagtgcaaaatgataacaaacactgcttctaattcctcttccttgcaactatcatcttacggtttcatcatcatcatcatcagcgtagaaattcatgcaactatcagagacaccccactgatccttttgtcgctactaccatgcatatatcacatcacatttttaatataccaaaactttttcggaatatagtgctgttttatccattatcgttt	257			cont01589a	0		cont01589a	0
NPRL_cont01356a	2	(AG)₁₀	CG AGA GGG AGA GGG AGG TAT TAG T	TC ATT CAA CTC CTT TCT CGT TTC C		NPRL_cont01356a	8	131-162					NPRL_cont01356a	---NA---	gtggggatgaattgaaaagggaaggacttgaatgtgttggattgaggggattggatgatatctgaaaagggttgttggattcgagagagagcgagagggagagggaggtattagtgttttccttttttgactgtttgggagagaagagagagagagagagagagagaagaacctgaaatgaaatttatgaaggaaacgagaaaggagttgaatgaggtatttctgaaggaatatgattgctttgaaaatgtgg	253			cont01859b	0		cont01859b	0
NPRL_cont01357a	3	(ATG)₅	TC AGA GGG AGA TGA AAC CAT TGA T	CT GCT AAT TGC ACC TTT GTT GAT G		NPRL_cont01357a	8	123-189		2	6.3e-11	1	NPRL_cont01357a	ethylene-responsive transcription factor ERF014	agttgaagacatgatgagtgatgctgcatctacaacatcatcatcagtagtttgttcagagggagatgaaaccattgatggtgatgacaccaatgatgatgatgatgaagaagaagaagaagaagaagatgaaggtgttgtagcattagcattgttgctgatgtcatcaacaaaggtgcaattagcagcagcagcagcagcaactctttgaatttgattttggagacatagtagcagatgaagaagaagaag	252			cont01604a	0		cont01604a	0
NPRL_cont01366a	2	(AG)₈	TA CCT TAA TTT GTT GTG TGG CGA A	CT TCA ACA GCC ATA ACA ACA CCA C		NPRL_cont01366a	5	155-161					NPRL_cont01366a	---NA---	tctcaccgcgatcacagagaacactggaagttgaaaagcacataaagaaatgcactaatcacatgcttcacgtaaagaaagagacttgaaaagtggttaccttaatttgttgtgtggcgaaagaatgtggaaaatggcgtgttgaaatgcagagagagagagagagagatgtaatggaattgaaccagaaaatgtgagagtgaagtgttttgtggtgttgttatggctgttgaaggcgaagacac	245			cont01611a	0		cont01611a	0
NPRL_cont01409a	3	(CTT)₇	AC ATT GTT GAC ACA GAC ACC ACC T	AT CTT TTC CTT CTG GGT ATC TCG G		NPRL_cont01409a	9	151-191					NPRL_cont01409a	---NA---	ctttccttataagcgaataaaaagcctcaaaacgttttcatcacattgttgacacagacaccacctttttacttcttcttcttcttcttcttaaattcagcattcttctcacaaattttctcaatcaacccacccgagaattttctcagatccgagatacccagaaggaaaagattcaaactttggtgatttcagagattgttggtgagagatgtgttgtggggcgagaatatgcatgctat	242			cont01615a	1		cont01615a	0
NPRL_cont01414a	4	(AGTT)₅	CG CTT CAA GAA CGA GAA GGT TAG T	AG CAA AGG CAG CAA CTA AAC TAG G		NPRL_cont01414a	4	130-138					NPRL_cont01414a	---NA---	tgaatactactccttctccttctgcctctgcgcgctataatttcctcttctcttcttcctctccttcacgcgctctacctccttcacgcgctctctctctaacggcaacatccgaacccgcttcaagaacgagaaggttagttactcagttagttagttagttagttaggcagttagttagttagggtttcccgttttccaatcaaacctagtttagttgctgcctttgcttcaattgccactttg	246			cont01618a	0		cont01618a	0
NPRL_cont01425a	2	(GA)₆	AT TGT GGA AGC GTA CAA GAT GTT T	TC TCG TAC GAC AAC TAC ACA CAA TTT		NPRL_cont01425a	0	n/a					NPRL_cont01425a	---NA---	aaccacgcgcattcatcatataaatactctctttttgtgtgagagtgaattgtaattaacaatgaagaataggaagtgggtttgcaagagaattgtggaagcgtacaagatgtttgtgaaaatgcgtgtgaaaatgagtgtagatttggcgagagagagagacagagagagagagagtacaaataaaaagaaaaaagaaaaaaaataaattgtgtgtagttgtcgtacgagaatgagactcctt	244			cont01622a	0		cont01622a	0
NPRL_cont01446a	4	(ATCT)₆	TC AAT CAA AAA TCA TCA AAT CCG A	TC AAT TGT CTC CCT TCA TGA CAA A		NPRL_cont01446a	0	n/a					NPRL_cont01446a	---NA---	atgcccaatcatttcacatgctcccaaactagggattttcaatcaaaaatcatcaaatccgaaaaaaaatcgaaagtcagcaaacccaaaataaaaaaaaagcaaaaattaaactttatctatagatctatctatctatctatctatctatcaacaactactactactctcccttttgtcatgaagggagacaattgaaccaaccacagacctgcaatagagtaagttagggtgcaagttcca	243			cont01629a	0		cont01629a	1
NPRL_cont01454a	3	(TGA)₄	GA GTA CCG AAG AAA ACG TGG GAT T	CC AAC ACC TTC TTA CCA TTT GAC C		NPRL_cont01454a	6	95-126		3	8.8e-47	0.8267	NPRL_cont01454a	trihelix transcription factor GTL2-like	caacaacttcatcgttgctccaggaagaatcaatcaagtcgtttggtaatacctgtgtttgaactctttcatcagtagcactagtgtggaacaagttattgttattgagtaccgaagaaaacgtgggatttggttgttgttgatgatgatgagggttataagggtcaaatggtaagaaggtgttggtgttgatgggggttagagaagcatgatgatggagtagtggggagaaggacgaaga	241			cont01649a	0		cont01649a	1
NPRL_cont01481a	4	(TAGG)₇	CC AAC TAC CCA TTC TTC ACT TTT CC	GT GAT TTC TTG ATC CAA GTC CAG C		NPRL_cont01481a	0	n/a		10	2e-07	0.711	NPRL_cont01481a	partial	cttgaagtttgaatctttgataggcttagacttcccacctaacctatgacatcctatacaattaagttctaacccaactacccattcttcacttttccacatacctctcaaattagaagcctagatagagagtatctaggtaggtaggtaggtaggtaggtaggtaccttggtagggcatttctgaccgtgttccttggcaatgtgctggacttggatcaagaaatcacggcattgc	237			cont01653a	0		cont01653a	0
NPRL_cont01490a	2	(TC)₈	CT CCA CCT GTT TCT CTG CAA ATC	GA AAG AAA ACG AAG AGA GAA AGG GA		NPRL_cont01490a	6	141-157					NPRL_cont01490a	---NA---	ctccacctgtttctctgcaaatccctccgtcattttctctctctctctctctctactaaaaacataatgatctgctattttctcttccacttcttaaatccctttctctcttcgttttctttctttctttcttcttttatattcaatggaaagtgttccttcggaagattcacattcagaaaacaacgatgacgagcgagt	201			cont01663a	0		cont01663a	0
NPRL_cont01491a	3	(GGT)₄	CT AGG TGG TCG ACG GTG GTG	CC CCT TTC TTC TTC CTC TTC TCT G		NPRL_cont01491a	0	n/a					NPRL_cont01491a	---NA---	ggtcgtggctaggtggtcgacggtggtgcagccggtggtggtggttgtgggtggcgaggggtggagaggggggttgcagagaagaggaagaagaaaggggttgggggggcacgacagggtaggatttcgcgtcactggggggttaatgaatttgaatccacgcgatcgcatggctggggtggaatggggggttga	195			cont01675a	0		cont01675a	0
NPRL_cont01513a	2	(AG)₆	GA GAG AAA AAG GTT CCT CCC TAA GC	CG CTT GAT TTA GCT TGG AGT TTC T		NPRL_cont01513a	5	100-128					NPRL_cont01513a	---NA---	catacaagattgaagtcctcatttcctctcacttgcttttaccaaagcaactttcatctcctctctaatcaagtcaaatcatagcatcagaaaagtaagaaagagaaagagagaaaaaggttcctccctaagctagtaaccaaagaagcaagagagagagagttgaagcttgaagcacagaagctaaaacagaaactccaagctaaatcaagcgtaagaaaggtaatt	228			cont01676a	0		cont01676a	1
NPRL_cont01520a	3	(ATG)₈	CT CGT CTC TTC ACA AAC GTC AGA A	GT GAT TTT GGG TTG AAT CAA TCG T		NPRL_cont01520a	8	156-178		1	0.00096	1	NPRL_cont01520a	PREDICTED: uncharacterized protein LOC107493165	ttatcaactataatcctcagtatattgttcaaccatactaaatttatcaactatagtcctcctcgtctcttcacaaacgtcagaatcaatcggctgaatcttcattgtaaaaggcatgatgatgatgatgatgatgatgaacaagaagatgaatggtgatagtgataacgaaaatgagtagacgacgattgattcaacccaaaatcacactccctcacagttcgatttctga	232			cont01680a	0		cont01680a	0
NPRL_cont01552c	2	(GA)₁₀	GA CGA CAA CCA AGT GAT GAG TCT G	TG CTT ATC CCG TTA TTA TCG CTG T		NPRL_cont01552c	0	n/a					NPRL_cont01552c	---NA---	gacgacaaccaagtgatgagtctgtagaagaagaagagaaaaacttaacagactcacacacacacacagagagagagagagagagagagaactcggcaggagagaagtggcgacggctcaacagcgataataacgggataagcagggatggcaacatgagctgtgaaggaagatgggagctgtgaagggggtaagcggtgatagggatcagcaacaatgatgacggaag	229			cont01689a	0		cont01689a	0
NPRL_cont01553a	3	(GAT)₅	AT GAT GTC GAG GAA CAA TCA GAT G	TC ATT ATC GTT CGC ATT ATC GTT G		NPRL_cont01553a	0	n/a					NPRL_cont01553a	---NA---	ggaagagatggatgacgatgatgtcgaggaacaatcagatggcgatgatgaggatgatgatgatgatggggatggcgatgataataataacaacgataatgcgaacgataatgatgacgacgatgacgacgacgacgatgatggagtggatggacaaggtgaggaaaatgctgaagaacaggaatatgaagactcgggggaggaggctggtgggaaa	217			cont01709a	1		cont01709a	0
NPRL_cont01553b	3	(GAC)₄	CA ACG ATA ATG CGA ACG ATA ATG A	CT GTT CTT CAG CAT TTT CCT CAC C		NPRL_cont01553b	5	108-209					NPRL_cont01553b	---NA---	ggaagagatggatgacgatgatgtcgaggaacaatcagatggcgatgatgaggatgatgatgatgatggggatggcgatgataataataacaacgataatgcgaacgataatgatgacgacgatgacgacgacgacgatgatggagtggatggacaaggtgaggaaaatgctgaagaacaggaatatgaagactcgggggaggaggctggtgggaaagaccaaatgg	227			cont01725a	0		cont01725a	0
NPRL_cont01558b	2	(AG)₆	TT GTA CAC GTA GTC AAT GCT GAC C	TG GAA TGA CTT TCG GTG GTA AC		NPRL_cont01558b	0	n/a					NPRL_cont01558b	---NA---	ttcacaccaaccgaaaaagaagaaacatcagcacttccccaacctgccatgccggtatccttcgggcactttgtacacgtagtcaatgctgacctggttagtagagagagagagagagagagagagagagagagagagagagagagagatagagagagagagctgttaccaccgaaagtcattcca	186			cont01739a	0		cont01739a	0
NPRL_cont01572a	3	(ATG)₆	CA GTC ATT GGC TGA ACA AGA ACA G	CT GTT GAT CAG ATT GAT GCT CAC C		NPRL_cont01572a	9	95-136		2	7.4e-31	0.955	NPRL_cont01572a	F-box kelch-repeat At1g26930-like	gattggactgatgaccagtcattggctgaacaagaacagcatgatgatgatgatgatgattcactggaatttggtgagcatcaatctgatcaacagcagcagggtgaacatgaggatttcttggattcaagtattcatcaatcagacaaagaacagcaagaggatgaacttgtggcggaggattcattagattctggtgttcggcaat	208			cont01740a	0		cont01740a	0
NPRL_cont01577a	3	(GTG)₄	CT GAG AAG AGG ATA CGC GAG TGA G	TC ATC TGC ATC ATC TTT TCC CTC T		NPRL_cont01577a	0	n/a					NPRL_cont01577a	---NA---	agctgccgccgtcgaagctgggttcgtcgccgtcgagcagggccactgagaagaggatacgcgagtgagcgagtgaacgtggaaggagagagagaggatggggttagtggtggtggtggtagagggaaaagatgatgcagatgatgataatggtaatttgagatttttatatgattttttagtgtttggataattttgttatatggaactcatgtttta	219			cont01787a	1		cont01787a	1
NPRL_cont01581a	4	(ATGT)₅	AG AGC AAG TCA GGA GTG GTG GAT A	TC TCA ACT CTC TTC AAA ACC CCA C		NPRL_cont01581a	6	150-166					NPRL_cont01581a	---NA---	aagagcaagtcaggagtggtggatatggaaggtggagatacatgtacatgtatgtatgtatgtatgtatatacaaagaacaagaagaagaagaagaagaaagttagttgtggggttttgaagagagttgagagagtgagaaagagaatcgatctgagagaaggaggaaaagggaggcgttgtgaagtctcaagagtcgagtctcaaagtctctgctt	217			cont01797a	0		cont01797a	0
NPRL_cont01589a	3	(GAA)₆	TC AAC AAT CAT TCC CTA GCT GTC TC	GA ATT CAA CGT GAT AAG CTC CGT C		NPRL_cont01589a	2	154-166					NPRL_cont01589a	---NA---	tcaacaatcattccctagctgtctcaatgtaataaccttattcaactgatttgaagttgaatcattcattgtttccattcagaagtgtagatcgaagaagaaaacgaagaagaagaagaagaacgacggagcttatcacgttgaattcaatgcagatcaataatgaagaatgcgagcagagaagaaaaacgtgaacagaggagaatgatgaattttatt	219			cont01799a	0		cont01799a	15
NPRL_cont01604a	3	(AAT)₄	CC AGA ACC TGA AAG GAC TCT GAA G	TG CAG TAA AGT CAC CAA GCA TCT C		NPRL_cont01604a	7	168-262					NPRL_cont01604a	---NA---	agcaggagcaaggacaagaacattcttgttgaagcagatccagaacctgaaaggactctgaagagaaattaagagaagctaaattacaacaatccagagcaagcacctttcagaaattttcgaacaagaagaggagatggcagccgaaaataataataatgcaaggagatgcttggtgactttactgcacctaattccaatttacatggaagaagcatctcc	222			cont01810a	1		cont01810a	0
NPRL_cont01611a	3	(TTC)₄	TT CCT TTC TCT TTC TTT CTT CCT CCT	TG CAC AAA ATT AAA ATG TCA ATG AAT G		NPRL_cont01611a	5	99-183					NPRL_cont01611a	---NA---	tttcttctttcttcttcctttctctttctttcttcctcctttcttactttcttcttcttcatctctttaacttctcatccttcttcactttcattctattttacttaatttatttgcatactttcattcattgacattttaattttgtgcatatttttattttcttttctacgtttattatttttccattggtgttaaaatgttcttatt	210			cont01859a	0		cont01859a	0
NPRL_cont01615a	3	(ATC)₆	TG ACA TTG ACA TCC AAT ACT TCA CAG	CA AGT ACC TTC CTG AAC GAA TGC T		NPRL_cont01615a	7	165-225		4	1e-20	0.8425	NPRL_cont01615a	disease resistance RPP13-like	ctgtgacattgacatccaatacttcacagaaatcaatcaatcatcaaaattaaaatcctcatcaacaatatcatcatcatcatcatcaaaaggttctataaaatgcaagttactacccaaggaaagcattcgttcaggaaggtacttggacttcaagccacgacactcacgaaagagcgcacgttgaaggcaaggcatcgcagcgtcttctaatgtaacac	221			cont01867a	0		cont01867a	1
NPRL_cont01618a	2	(GA)₁₂	CA CAT ATT GAC TAA ACG TGG CCT ACA	AA GCA GGT TGG TCT ATT AAA CCC C		NPRL_cont01618a	0	n/a		10	1e-05	1	NPRL_cont01618a	LETM1 and EF-hand domain-containing mitochondrial	cacatattgactaaacgtggcctacaagttatagggacattataagtcatgataacatttttttttgaagtacaagaataacagaatattgagagagagagagagagagagagacggttggggggggggggggggtttaatagaccaacctgcttatattgtctagagttagttcatcgttaaacaacttagcaaatcccaaaatttcctcattggagacac	222			cont01893b	0		cont01893b	0
NPRL_cont01622a	3	(CAC)₈	CA CAT CAG CAT CAG CAT CAT CAT A	GT TCT CTG TCT TCT CTG CCT TTG C		NPRL_cont01622a	6	11-161					NPRL_cont01622a	---NA---	ctcaaggggaagcagacacatcagcatcagcatcatcatagtgggggtcatcatcaccaccaccaccaccaccaccaccatcaccatcatcatcatcatgagcatggtggtggctgttgttctagtgaagcaaaggcagagaagacagagaacagaaatgcaaaggccacttgattgtgagagcaattttccttctattttgtttctttggtattttg	218			cont01924a	1		cont01924a	1
NPRL_cont01629a	4	(AGTT)₄	TT TCT TAA TTA TGC CGT TAT GGG AA	GA TCT TCG AAT GCT CCT TGA AAA C		NPRL_cont01629a	5	111-293		10	8.6e-16	0.822	NPRL_cont01629a	exocyst complex component EXO70B1	tgtttcgttgagttatatggatgattctaatgaaatattatcgatataacttattttcttaattatgccgttatgggaagttagttagttagttagtgattacaacgagtcgttggagcaggttttcaaggagcattcgaagatcgagcgcgcagattccaccagtaggccccacggcgagaatcaggggcagaatgggaaagaggatgagaaggcag	218			cont01955a	0		cont01955a	1
NPRL_cont01649a	4	(TGAA)₅	CC TCA AAT TAT GTG AAT GAA AGT TGT G	GT TCC AAG CCT GAA AAA CAC AGA T		NPRL_cont01649a	0	n/a					NPRL_cont01649a	---NA---	ctctctctagaaactacatctaaaacctcaaattatgtgaatgaaagttgtgtgaatgaatgaatgaatgaatgtatgattcccccactctgcaacctctaatctgtgtttttcaggcttggaactgggccaaaaggagcccagaaattgcccccagcgtctcttgcgatttctgcacgtggcgcacattacgcgtacgcgtcgctggactttcac	216			cont01962a	0		cont01962a	1
NPRL_cont01653a	3	(AAG)₈	GA AAG AGG AAG AAG AAC GTG TAG CA	AT TCA AGG TAC GTT TCT TGC CTT C		NPRL_cont01653a	0	n/a					NPRL_cont01653a	---NA---	gaagaacagaaagaggaagaagaacgtgtagcaagaagaagaagaagaagaagaaggagaaagagaaggcaagaaacgtaccttgaataatatttcttcgttttttctagtgattttgatgaaggagaaagagaaaatgaaaagaggagaagaaatttcaataaaaaaagagggaggaagagaaaaaagaagacacagagaaagaa	206			cont01975a	0		cont01975a	0
NPRL_cont01663a	2	(AG)₈	TC TTC CAT TTG AGA GAA AGA GCA AA	TC TTC TCT CCA CCG TAT CCA ATT C		NPRL_cont01663a	5	124-138					NPRL_cont01663a	---NA---	ctcaagttctctgttgtcttgttcttccatttgagagaaagagcaaaagaaaaagaaaaggaagagagagagagagagagaaagagagaaagtgtgaggaagaagaagaagagggaattggatacggtggagagaagaggaaaatggtgttgtaatggcgaaagagggagtttgggactctcaaccccgtagtgataggtatatatagacatgccac	217			cont01984a	0		cont01984a	1
NPRL_cont01675a	3	(CTT)₄	CT CTT TCT CCT CAT CTT CTG CTG C	TT CCT CTT CCT CTT CCT CTT CCT C		NPRL_cont01675a	0	n/a					NPRL_cont01675a	---NA---	attacagaaatacacccaaaggatttaagaaatacacctaaaattcgttaaagtacatccttatgcataattcagaactctttctctttctcctcatcttctgctgcttcttcttcttcaaaacgatttcaaagcttgatttcagaaactatgaaaatcgaaaaaaaatgaagaagaagaggaagaggaagaggaagaggaagaggaag	209			cont01991a	0		cont01991a	0
NPRL_cont01676a	3	(CAT)₄	GC AAC ATA AGC TTT AGT GGA TGG C	CG AGT CTC GAC CTG TCT CTC TTT C		NPRL_cont01676a	5	119-152					NPRL_cont01676a	---NA---	tagggaagtaggcgcaacataagctttagtggatggcacaggaggtggatctacatcatcatcatcttcatccggggcagggacgatcttcccattttccacaatattatccaaactgaaagagagacaggtcgagactcgggagcaagaactcggacctgatccttcaaattctcataggcagaagtcacactacccacagatggccctggag	214			cont02024a	0		cont02024a	0
NPRL_cont01680a	3	(AAC)₁₆	GA ACG AAG AGC TCA TGC CCA TA	TG CTA GGA ATT GAG GTT GCT CTT C		NPRL_cont01680a	0	n/a					NPRL_cont01680a	---NA---	ccagagaacgaagagctcatgcccataaacaacaacaacaacaacaacaacaacaacaacaacaacaacaacaacaagaggcagaagagcaacctcaattcctagcacttcaaccagcaccacaactaattcccccactctccctctctctccttctctctctctctctctctctctctctctctctctctctctctctctctctctctctct	213			cont02034a	0		cont02034a	0
NPRL_cont01689a	3	(GAT)₆	AT GAA GAT CAA TGT GAA TGG GGT T	AA ACG GAT GAT CCA ATT CTT CAA C		NPRL_cont01689a	13	114-167		3	2.5e-05	0.96	NPRL_cont01689a	zinc finger BED domain-containing RICESLEEPER 1-like	gtgaaaagaaagttgtataagctttttgagggatatacaagcaacaacaacattccctctactactacccagatgaagatttatgtgattgtgatgaagatcaatgtgaatggggttgtgatgaagatgaagatgatgatgaagatgaagatgatgatgatgatgatggtgctctaaatggttgaagaattggatcatccgtttacacttga	212			cont02046a	1		cont02046a	0
NPRL_cont01709a	3	(TCA)₅	AA ACT GGA TTT GGT TGT GCA GAG T	CT GTA AGA GTG TGG CCT TGT TTG A		NPRL_cont01709a	9	164-260					NPRL_cont01709a	---NA---	gtgttgagttgcctggtcccctaacaccttcagcataatcttaaccttagccatcacaaactggatttggttgtgcagagtgcactcccatcttccaatcaaacatgtcttcatcatcatcatcatctctgaaaattggcatcattgggttcggcacctttggccagtttctggcaaagactatgatcaaacaaggccacactcttacag	210			cont02053a	0		cont02053a	0
NPRL_cont01725a	3	(TAG)₅	TT GTT GTC AAC TCT AAG CAA GAC AAA	GC ACA ACT TGA ATT TAG GTT TCC TC		NPRL_cont01725a	0	n/a					NPRL_cont01725a	---NA---	agctgttgtattgttgtcaactctaagcaagacaaagtagtaatagtagtagtagtagttgtgttgttgtcaactctaagcaagaggaaacctaaattttagttgagctacaagtagtagtagtagtagtagtagttgaattgttgtcaactctaagcaagaggaaacctaaattcaagttgtgctacaagtactagtttcaagttgt	208			cont02057a	0		cont02057a	0
NPRL_cont01739a	4	(TGAG)₄	GG GAT CTA AAC TTG CAA GAG TCT AAG AG	AA CCG GCA TAA TCT TCA TCA CCT A		NPRL_cont01739a	7	142-176					NPRL_cont01739a	---NA---	ctgagttaaaacttgtatagtaaaattcttctcacaaactcaatttagggatctaaacttgcaagagtctaagagttaatttgatttagttatgagtgagtgagtgagttagttagttagttagatcgttagagtttgttgtaacggttatttgtggtttctgtgtatgataggtgatgaagattatgccggttcagaagcagacac	207			cont02088a	0		cont02088a	0
NPRL_cont01740a	2	(AG)₁₀	AG GAG AAG AAG CCA TGT GAG AAG A	GC TGG ATT CTC CAC CAT ATT CAA C		NPRL_cont01740a	11	118-189					NPRL_cont01740a	---NA---	caaagatcttaacattggctgagtgtgaagtaatgaacaaggagaagaagccatgtgagaagatgttactcgttcaaataaaaataatatgtgtggaaaatactaatttactcagtactggcagaaaattagagagagagagagagagagtttacgttgaatatggtggagaatccagcagtggagtgatcaaagccacactcctt	206			cont02125a	0		cont02125a	0
NPRL_cont01787a	3	(AGA)₈	AG CAC CGT GTT CTC GTG TCT AAG T	AC CAC TGA CCA GTG ACC ACC TTA C		NPRL_cont01787a	10	141-159					NPRL_cont01787a	---NA---	gagtctcagagaaagagaaggaagtggatcatatagtcatgtgagtgtggccagcaccgtgttctcgtgtctaagtccatgcacacaccatgcattgactgccatagactgataaagccatggttttagaagaagaagaagaagaagaagactagttggggtaaggtggtcactggtcagtggtcacagacccacacacac	201			cont02135a	0		cont02135a	1
NPRL_cont01797a	2	(CT)₈	CT CGA GAA GAT GCT CCG AAC TTA G	GA AAA TCG AAA TTG AAG AGA GCC A		NPRL_cont01797a	0	n/a					NPRL_cont01797a	---NA---	aaggagtgtgtctcatgattctcgagaagatgctccgaacttagtctttacgtaaggtactacaactcaatcacctctctctctctctctctggctctcttcaatttcgattttccgatttgtaggttcaattccttgaaccaaaaactaagtaaagaaacagaaaagattgtccctttttcccccaactatattacatg	200			cont02143a	0		cont02143a	0
NPRL_cont01799a	3	(GAA)₄	AA AGT CTG AAT GGA TGG CAA AAT G	CC ATG ATG GAT TAT AGG TGT TTC CA		NPRL_cont01799a	2	161-164		10	9.1e-07	0.711	NPRL_cont01799a	Retrotransposon gag	ttctcaaagtctgaatggatggcaaaatgcatccaacagtactaaagaggcacttctgaagaagaagaagcttatgatcctgagaaccctgcaatagcagaggtaaattacatgggtgaaccatatggaaacacctataatccatcatggagaaatcatccaaatctctcatggaaggatcaaaggcctcaacaaggc	198			cont02175a	0		cont02175a	0
NPRL_cont01810a	3	(AGA)₇	TG CTT TCA CCA CAC CAA ACT TAG A	CG AAC CAT AAA CCT CTC TCC CTC T		NPRL_cont01810a	3	109-126					NPRL_cont01810a	---NA---	ctatgctttcaccacaccaaacttagaatgttgctcaccctcgagcaaaggaagaaagaatagaagaagaagaagaagaagatatgggggagagggagagaggtttatggttcggtcatgtagggtgggtttgggtgggaaagaaattttgaatttgaaggtaggtggggtttatggggaagagtgggtggatgtgatt	199			cont02230a	0		cont02230a	0
NPRL_cont01859a	3	(TCG)₅	TG TCA TCG TTG TCA TTG TTG TCA C	AA GAA TGA TGA TGC CAA TGA AGG T		NPRL_cont01859a	14	126-188					NPRL_cont01859a	---NA---	tgaggcaagcagtttaatacctttgaaggtgacaccacactgtcatcgttgtcattgttgtcaccatcaccatcttcgtcgtcgtcgtcgtcatcatcatcatcatcatcatcatcatcatcatcatcattgtcaccatcattagcatcatcattgtcaccttcattggcatcatcattcttgtcatttgttg	193			cont02249a	0		cont02249a	0
NPRL_cont01859b	3	(TCA)₁₂	TG TCA TCG TTG TCA TTG TTG TCA C	AA GAA TGA TGA TGC CAA TGA AGG T		NPRL_cont01859b	14	126-188					NPRL_cont01859b	---NA---	tgaggcaagcagtttaatacctttgaaggtgacaccacactgtcatcgttgtcattgttgtcaccatcaccatcttcgtcgtcgtcgtcgtcatcatcatcatcatcatcatcatcatcatcatcatcattgtcaccatcattagcatcatcattgtcaccttcattggcatcatcattcttgtcatttgttg	193			cont02254a	0		cont02254a	0
NPRL_cont01867a	2	(CT)₈	AC ATA GAA GGC TTG AAA CAC TCC G	GC CAT TTG TTG TTC ATA ATC ATC G		NPRL_cont01867a	10	128-310		2	9.6e-07	0.975	NPRL_cont01867a	cyclin-D2-1- partial	gtgtccgccgacaacaccgaaccaccgccgtaatcattttcgtcgaagacgctgttgttgtcctctgcacatagaaggcttgaaacactccgcaaactactcgatgccattcaaacaaaccacacctgggtcccctctctctctctctctctcgttaaattatcgatgattatgaacaacaaatggcaacaag	193			cont02314a	0		cont02314a	0
NPRL_cont01893b	6	(TGCACA)₄	AC GTC ACC ACT CAC CAA TTA CCT T	GT GAC CCA CAA GTG ACA TGA GAA G		NPRL_cont01893b	5	151-169					NPRL_cont01893b	---NA---	atatattacatttcattgcatacatacatacatacataacaagaatgatacgtcaccactcaccaattaccttgtttttgcacatgcacatgcacatgcacatgaacccccaaggcttctatttctagtcttctaccaccctcatcacgcttcatacaacacttctcatgtcacttgtgggtcacacta	189			cont02318a	1		cont02318a	0
NPRL_cont01924a	2	(TC)₁₂	AG TGA GAG TGA GGG AGG GTT CTC T	GT ACA GCA ACA GAG GTC CAC CAG		NPRL_cont01924a	12	120-146					NPRL_cont01924a	---NA---	aaaatatacgatgaggggtgagtgagagtgagggagggttctctttatgtttctctctctctctctctctctctctctgctttttgagaagagaaggagaggtgtgtgctggtggacctctgttgctgtacagggtggtggaggagtgccggtggacccgcctcacgcgtgtcagaatacactcacac	188			cont02343a	1		cont02343a	1
NPRL_cont01955a	3	(TAG)₄	CG ACA TGG AGA GCT CAG AGA AGA	GC TGC AAC ATC ATC AAG GTA ACA G		NPRL_cont01955a	8	99-242		2	2.5e-17	0.875	NPRL_cont01955a	WUSCHEL-related homeobox 9-like	caccgacatggagagctcagagaagaaaaggccttgcggggatgatgttatagtagtagtagtactgttaccttgatgatgttgcagcgggaagatgaaagtctcagcggccacgtgcggcggcggtggtggtggtggaatagtggcggtgtgattgtgggtatagaaataggtattgg	179			cont02426a	0		cont02426a	0
NPRL_cont01962a	4	(TACC)₄	AC GCC GTA GAA GAT CCA AGT ACA G	TC AAA TTA GAA GCT GAG ACG GAG AG		NPRL_cont01962a	12	101-223		10	3.1e-09	0.823	NPRL_cont01962a	monoglyceride lipase	cttaagatcaccggcaaccgggaaccactggcgacaaaaaagagcgttgttcctaacgccgtagaagatccaagtacagaacattgccaaggaaagcggtcaaaaatgccctaccaaggtacctacctacctaccttgatactctccgtctcagcttctaatttgagaggtatgtactgtg	181			cont02432a	0		cont02432a	2
NPRL_cont01975a	3	(TCT)₈	CC ACT GAT CTT ACC AGT CAC CTC C	GG TCT CCA GAT TGC TGC TTT TAG A		NPRL_cont01975a	6	133-351					NPRL_cont01975a	---NA---	gtgttctccatttccattactacttcttcttcatacctcccactgatcttaccagtcacctcctctcttcttcttcttcttcttcttcttgttacctatcttatcagttgggtgttgtaagtgcaagtggaagatgaattctaaaagcagcaatctggagacccgttcactgcttgatgag	181			cont02434a	0		cont02434a	2
NPRL_cont01984a	3	(GTA)₄	CT ATA CAA TGA AGG AAC ATT AAC AAT GC	CC AAT CCA AGC CAA GAT CTA AGT A		NPRL_cont01984a	2	121-124		4	1.3e-10	0.97	NPRL_cont01984a	zinc finger MAGPIE	ctatacaatgaaggaacattaacaatgcttcctagtattggaagcgatgtagtagtagtactagtaatagtagtgttgctacttagatcttggcttggattggtcgaaattttcgatccgaatacccagttcagatggtaattattgttattagtagccatcgtgctgcttctggccg	178			cont02474a	0		cont02474a	0
NPRL_cont01991a	2	(GA)₂₄	GG TGA AGG GTA TTT GGG AAA GAG T	CA GGG ATG AGA TAT CCT TGA CAC C		NPRL_cont01991a	0	n/a					NPRL_cont01991a	---NA---	tgattggtgaagggtatttgggaaagagtgttatgaaaaggtgggagagagagagagagagagagagagagagagagagagagagagagagagagagaggtgggataggtggggatcctgtggggtccacagatcctgaggtgtcaaggatatctcatccctgcacctagtggcgtg	177			cont02506a	0		cont02506a	0
NPRL_cont02024a	3	(TTC)₇	TC CTG ATG GCA GCA AAC TAG TAA TC	GA AGA AAG GGG GAA GAA GAA CGT A		NPRL_cont02024a	0	n/a					NPRL_cont02024a	---NA---	ctcctgatggcagcaaactagtaatcttgttcttcttcttcttcttcttctctcttttctacgttcttcttccccctttcttcctgtttttctcactcacataatcatcacattcatcatgttcttgggcgaatgaatatcttagaacaagaataagctgaattgaatagaagaac	176			cont02613a	0		cont02613a	0
NPRL_cont02034a	3	(AAT)₄	CC CTT TGG TGG AAT TCT TGT TAG T	GG TGG TTG TTG TCT TTG GAA GAG		NPRL_cont02034a	5	147-160		1	4.4e-07	0.98	NPRL_cont02034a	indeterminate-domain 7-like	ccctttggtggaattcttgttagtaataataatatcacaaagaaagatggtgatgataatggtaatggtaatgatggcaataataataataacttcttgttgcatgatactcttccaaagacaacaaccaccaccgccaatgaccgtggtggccgtggcggcggtgcaaagaagag	176			cont02621a	0		cont02621a	0
NPRL_cont02046a	3	(AAC)₄	AG CAA CAA CTC AAC CTC AGA TGA A	TG GTT CTT TGT TGT CAA TTC TTG G		NPRL_cont02046a	7	140-350		10	3.1e-08	0.891	NPRL_cont02046a	mediator of RNA polymerase II transcription subunit 29	agcaacaactcaacctcagatgaagcagacgaacaacaacaacaccccaaaaccaaccaaattcacaagaatcccagaggattaccaatctagaactgctcatggagaaaatgatgaagaaccaagaattgacaacaaagaaccaagaagcttcaatgaagaacttggaaaggta	175			cont02651a	0		cont02651a	0
NPRL_cont02053a	3	(GTT)₄	GT GTG GTG CTT GGT ATT TGG TGT A	CA ACA ACA ACC AAT CTT CAT CTC AA		NPRL_cont02053a	2	121-137					NPRL_cont02053a	---NA---	ctcgtcaaattgattagtggaagatgaagaggattggttggattgttgtctatggtgtggtgcttggtatttggtgtagttattttcgttttggttgtggtgattttggttggcttggtggttgttgttgttgtgttggtattgagatgaagattggttgttgttgtaatga	172			cont02697a	0		cont02697a	0
NPRL_cont02057a	4	(TATG)₇	GC ACT TTC AAG AAA GAG TGC TCA G	GA AAG CTT GAG GAG TGA TGA ATT AAG		NPRL_cont02057a	0						NPRL_cont02057a	---NA---	gggatcctcaccttccaccatctcctggggtcgcactttcaagaaagagtgctcagatctaagattattcttttctttaatcagtttcataatatgtatgtatgtatgtatgtatgtatgtatatatatataccctatctcctcatacttaattcatcactcctcaagctttc	173			cont02736a	0		cont02736a	0
NPRL_cont02088a	3	(CTC)₅	GA ATA GGT AAT CCA GGC CGT TCT T	CA GGA AGA GGA TGA GAA GCA GAA G		NPRL_cont02088a	8	165-186		10	9.8e-14	1	NPRL_cont02088a	partial	tcatacagatggaataggtaatccaggccgttcttcttgccacgcgccacttccccaggctccgtcactatgaacgggtgctctctctgtctctcctcctcctcctcttcttcttcctcctcatcgctcatcatcttgcttctgcttctcatcctcttcctgacgtcccac	171			cont02833a	0		cont02833a	0
NPRL_cont02125a	5	(CTCTT)₅	GT GTG TTG TTG TTG CTT CAC TGA G	AT AAA GCC ATG AAA GCA GAG GAA G		NPRL_cont02125a	10	104-407					NPRL_cont02125a	---NA---	caagttattgagttctatatatgtgtgttgttgttgcttcactgagtgagcaagaggcaagcactcttctcttctcttctcttctcttgtgtgctcaagtgcgccctctccttcctctgctttcatggctttatataaaccgccccattcacaaacactgccatggcac	169			cont02837a	0		cont02837a	0
NPRL_cont02135a	3	(AGA)₄	GC TTT CTG GCA AAA TCA AGA GAA A	TG GGT TAG GGA GCT TCT GTT GTA A		NPRL_cont02135a	2	107-118					NPRL_cont02135a	---NA---	ttatgaatagcttctctgacgagacaactattcaattgaattaagatcgaaagctttctggcaaaatcaagagaaaagatagaagaagaagaatgaaaactgttattgatctattgaattacaacagaagctccctaacccaatgaagaggggtttagttgttcatag	168			cont02904a	0		cont02904a	0
NPRL_cont02143a	3	(AGA)₈	GG TTG AAG TAG TTG CTG GAT TTG G	AC AAC TCT TCT TCA TCG CAC TTC C		NPRL_cont02143a	8	126-151					NPRL_cont02143a	---NA---	tgatgattatgataatgagatgatgagaggttgaagtagttgctggatttggaaggtgttgcatagttacaagtagttgcacgaagaagagagttagaagaagaagaagaagaagaagaagaaggggaagtgcgatgaagaagagttgttaaggttcgagaacagag	167			A0A9P	0		A0A9P	1
NPRL_cont02175a	2	(TG)₃₆	GG TTG TAT AGT TAG AGT CGT ATT TTG GG	GA AGT CAA GAC TGG CTG GAG AAT		NPRL_cont02175a	0	n/a					NPRL_cont02175a	---NA---	ttttgggttgtatagttagagtcgtattttgggttgtatatgtatgtatgtgtgtgtgtgtgtgtgtgtgtgtgtgtgtgtgtgtgtgtgtgtgtgtgtgtgtgtgtgtgtgtgtgtgtgtattctccagccagtcttgacttcgcgggctcgagttaggag	162			A5DQD	1		A5DQD	1
NPRL_cont02230a	2	(AC)₁₆	GC AAC GCT CAC ATA CAA AAA CTT G	CG TCT TTT GAC ACT CCG CTC TTA T		NPRL_cont02230a	0	n/a					NPRL_cont02230a	---NA---	aacaaagtgtgaaagtaaagcgcaacgctcacatacaaaaacttgtgtacgaagaaaattaaatacacacacacacacacacacacacacacacacatacatatgtatatatataaaataagagcggagtgtcaaaagacgcataatatcaagttccggg	160			A9N50	1		A9N50	1
NPRL_cont02249a	3	(CTT)₅	CA CTA CCA CTA CCA CCA CAA CTG C	CG CTT CAA ATC CAG AAG AGA AAG A		NPRL_cont02249a	2	117-120		2	1.3e-05	1	NPRL_cont02249a	indeterminate-domain 7-like	gtgatcaccaccaccataaccataaccatatcaccacaaccaccaccactaccactaccaccacaactgctgctccttcttcttcttcttctcttcttcatgatgtcatgatgatgaactctttctcttctggatttgaagcggcacagtttgatgat	158			AAJZM	0		AAJZM	2
NPRL_cont02254a	3	(CTT)₈	AG CAT CCC AAT TGA AGT CAG GTA A	GA AGT TGA ACG ACG GAT GCT TAC T		NPRL_cont02254a	4	116-126		3	1.2e-09	1	NPRL_cont02254a	transcription factor MYB90-like	gaagcgtccttcaagaagtgatcatcattatgagcatcccaattgaagtcaggtaaaagcagcttccagcttcttcttcttcttcttcttcttcctcagcacctgagactgagagtaagcatccgtcgttcaacttctcttcatcccctttgcc	154			ABCLW	1		ABCLW	1
NPRL_cont02314a	2	(CA)₆	AT ATT TTT CAC CAC CAA GCC CTT T	TG GGT TTT GAG ATG TTG TGT ATG G		NPRL_cont02314a	4	128-137					NPRL_cont02314a	---NA---	cctcaatacctccaagaacatatttttcaccaccaagccctttccaagcttttcaaaatcaccaatcaagctccaatatccacacacacacaacctaagccacaaccatcatatccatacacaacatctcaaaacccaaacatcataaaacaat	154			ABFNW	0		ABFNW	1
NPRL_cont02318a	3	(GGT)₅	CT CTT TGA ATT GGA GGG AGA GCT T	AT GTT CTG CTC AAA CCC AAG CTA A		NPRL_cont02318a	5	108-127					NPRL_cont02318a	---NA---	catcaatgcccattatctcaaggcagaggatcttctctttgaattggagggagagctttgggttaattagtgggtggtggtggtggttgttgttgttatggatgaggcttagcttgggtttgagcagaacatggttgttggttggtgttgg	151			ACVG4	0		ACVG4	0
NPRL_cont02343a	3	(TCT)₄	GT TTC TAG TGG TTG CGA TGT TTC T	CA ACA ACC TTG AAG CTC CTA CTC T		NPRL_cont02343a	7	104-132					NPRL_cont02343a	---NA---	tcttcccaaaatggccctctcttgctccaaagtctctagcttttctctttcacctgtttctagtggttgcgatgtttctgcgaacagaaagatcgcagctttgagcttctcttcttcttctaagagtaggagcttcaaggttgttg	146			AELTP	0		AELTP	1
NPRL_cont02426a	2	(CT)₈	TA ATC TCA GCC GTC CGA TTT AGA C	CT ACT CAC ACA GCA ACG AAC AGC		NPRL_cont02426a	14	124-410					NPRL_cont02426a	---NA---	gtgttcctgatcatagcacccctgagctcctttctctaatctcagccgtccgatttagacaaaacaaaattcctttgccctgaaaccgttaatttcccctctctctctctctctccatgtgctgttcgttgctgtgtgagtagc	144			AKH02	0		AKH02	0
NPRL_cont02432a	4	(ACTC)₄	TG AGT AGT GCG TTT CTG TTT TGA AAG	GC AAA AAT GGA AAA TGG TGA AAA G		NPRL_cont02432a	5	106-114					NPRL_cont02432a	---NA---	agtactgagtagtgcgtttctgttttgaaagttttacaactcactcactcactcataaaacgcactctcttcttttcaccattttccatttttgcttcatgacggttcgaattctctcttactcctcatagcaatcgtaactg	143			BB1DC	1		BB1DC	1
NPRL_cont02434a	4	(CAAA)₄	TT CGC GAT AAG TAG AGA ACG AAC C	CC TGA AGC CCT GAA TGA TCT ATC T		NPRL_cont02434a	6	146-500					NPRL_cont02434a	---NA---	actccaaacaattcgcgataagtagagaacgaaccgatgaaagtagatataataatcgctacagacttttaactagcatttcataagatcaaaaggacgaccaaacaaacaaacaaaccagatagatcattcagggcttcagg	143			BC7PR	1		BC7PR	1
NPRL_cont02474a	2	(TC)₁₀	TT CGC ATT TCA ACT TGT AAC TGG T	GA CCT CAG AAA CTA AAT TCG AAG ACC		NPRL_cont02474a	11	110-159					NPRL_cont02474a	---NA---	gcctcacctctatccaaccattgcgcattcgcatttcaacttgtaactggtaattctctctctctctctctctcgttttgctgaatttgtatttacaagtaagtaggtaggtcttcgaatttagtttctgaggtctgttt	140			BH0HY	0		BH0HY	0
NPRL_cont02506a	4	(ATTT)₆	CC TCA TCT TTG GCA AGC TCC T	AC GAA GGT CAG CAG AAC GTA AAA A		NPRL_cont02506a	0	n/					NPRL_cont02506a	---NA---	cctcatctttggcaagctcctcggttttttttcacagttttttttccagatttatttatttatttatttattttattttttttacgttctgctgaccttcgttctttaaatgacgctatcccgagaggac	130			BKZX2	0		BKZX2	0
NPRL_cont02613a	3	(AGA)₄	CC TCG AGA AAA TAT GAT CAA TGG G	CA CCT ATC ATT CAC TCC TTC CCT C		NPRL_cont02613a	6	105-357					NPRL_cont02613a	---NA---	gcaacaccaaacttaagagttttgctcgtcctcgagaaaatatgatcaatgggaagaagagagtagaagaagaagaaagaggtagagatagatagagggaaggagtgaatgataggtggg	120			BQ84K	0		BQ84K	0
NPRL_cont02621a	2	(CT)₆	GA GCT TCT TCC ACA GCC ATA CCT A	CA TCA CGG TGA AGA AGA CAA GAG A		NPRL_cont02621a	8	117-397					NPRL_cont02621a	---NA---	aaagagagcttcttccacagccatacctactaaaacggagccaaacatcagcatacatatcatatcactcactctctctctctttctcttgtcttcttcaccgtgatggagtcgcgagtgttgtcac	127			BRCFN	0		BRCFN	0
NPRL_cont02651a	3	(TTC)₅	AA TGA AGG AAG GGA AGG AAG GAA G	AA AGA AGA AAG GGG TCC TTG GAT T		NPRL_cont02651a	6	122-135					NPRL_cont02651a	---NA---	tgaaggaatgaaggaagggaaggaaggaagacgagggtcctgagggaggttcttcttcttcttcgccttcgtcttcgtctttcttacattcaattgaatccaaggacccctttcttctttgcaaa	125			BTVAD	1		BTVAD	1
NPRL_cont02697a	3	(GAA)₄	AC CAC TTC TTC AGC GGA AAG C	AA AGC CTA AAA TGC TTC TCC CAA C		NPRL_cont02697a	1	103					NPRL_cont02697a	---NA---	gtgaccacttcttcagcggaaagcgcatcgaagaagaagaagcagagtaaggttaggagcgttgttgggagaagcattttaggcttttgtgagtgagatttggagaatgaacagagagaga	121			BUKIE	1		BUKIE	0
NPRL_cont02736a	3	(TCC)₄	AA ACT CCT TTT TCT CCA GAG GAC G	AT AAC TTT ACT TGG TGT GGC CGA A		NPRL_cont02736a	5	118-436					NPRL_cont02736a	---NA---	caattggaaactcctttttctccagaggacgtcccatgaggtcttcctcattgggattcacgtcctcctcctcctctctaggttcggccacaccaagtaaagttatggccttatactct	119			BULCQ	1		BULCQ	1
NPRL_cont02833a	3	(GAA)₄	AA GGA GAA GGA GAG AAG AAC CAC G	CA TGT TGT TTT GTG GTT GGA ATT G		NPRL_cont02833a	5	102-141					NPRL_cont02833a	---NA---	caaagaaggagaaggagagaagaaccacgggaagaagaagaacaacaagaagagcaagaagaaggagcaacaattccaaccacaaaacaacatggacatgggagct	106			BVJSE	1		BVJSE	1
NPRL_cont02837a	3	(TGG)₄	GT GTG ATG CAA ATG GTG ATG G	TG GAA TCA TAA GAA CTC AGA ATC AGA A		NPRL_cont02837a	6	100-124					NPRL_cont02837a	---NA---	tctgctggtgtgatgcaaatggtgatggagtggcagtgggtggaggttggtggtggtggattctgattctgagttcttatgattccattatctattgttcttatg	105			BVZOG	1		BVZOG	1
NPRL_cont02904a	3	(TTG)₅	TG TTC CAT CTT TGA CCT CCT CCT	TC AAG GGA GTG GTA TCA CAA TCA A		NPRL_cont02904a	5	115-230					NPRL_cont02904a	---NA---	gttgttccatctttgacctcctccttgttgttgttgttgtccctattccttgttgatgattgtctctccaattttgattgtgataccactcccttgattgtag	103			BXJQM	0		BXJQM	0
						Ah-159	2	120-126					Ah-159	---NA---	aattttgtccctgtggcttgaggttgatctttggttgctgttgttgttgctggaaggcagtgtgacactgtgagagtgcagtttggaaaggttctggctaaggaaagacttggtatttaagtgtgtccattgtgacccacctctctttcctagggacccttcctagtgcacagttgagttatactattccagtatacggttgcaacaatgtcaggatattcaagtgctgtgaagcttgaaatagagaaatt	251			Ah-159	10		Ah-159	15
						Ah-193	18	117-465		10	7.6e-19	0.753	Ah-193	PREDICTED: uncharacterized protein LOC107472741	aatttttagaaactctggttgttataataactacatagatcaacacataaaacaaagatataacgacaaaaacttggtcacaaggataacatttactaaaataaagacaacacaacaacaacaacattaactagaataaagacagcatgacaacaacaagagcaacagtaacaaaaccaacgacatcatgacatttacacatcacctccgaccatggagccttgctgaaggcaactcctacgagtgtgtccgggctatctgcagaggccataatactttggtctattatgatcagtctcatacatagtattacggattctggtggaccttggtcggccttctcttgcacgtctcatgttaggatcaggaatgacagtcggaccgcttaaggtggcccca…	677			Ah-193	1		Ah-193	0
						Ah-199	4	168-175					Ah-199	---NA---	aattgattcgaagtaacaaggcccattccgataaccttatatcattttcacttacatatttcgattgagttaaaataaacttcaacttacaatgatataccttgtattttagcccgtaactactgcacaatcaatcacctcatctttggcaccagatcaaccacaacacaacaacaacaacaagatctaggacaaaccacatctcactcatcaatctaagccatagagtctgttcaacctctccaagtcgcttttccagttacgactgggacacaggtaattggaatt	288			Ah-199	1		Ah-199	0
						Ah1TC11A02	11	266-330					Ah1TC11A02	---NA---	gatcaaaagaaaaacaattggcaggaataaacacatcatcgcattcaaatcggaatggcaagagacatatatacatattaaaccctagagagagagagagagagagagagagagagagagagagcgagagaggagaagacttactagtagcgagaaggagagacgaaaccctagacgcagagagggagagattacttcatgttccttgcttgcttccgaggtttggggcttcgaacgagaaaggagcagcttcgtcttcaacaaatatctgtttctgttcttttatgtttgtgtctctctgcatagattcgccctttgctcttttgtttttgctattttctcgttttaatcagctcactaggatc	365			Ah-202	3		Ah-202	0
						Ah1TC11A04	16	108-302		10	7.4e-16	0.952	Ah1TC11A04	transportin MOS14 isoform X2	gatcttttagcttagatacatggaatcttttaaattttgatgaaaaatagattaaaaaattatgtttacatgataggttcacaaatgtgcaacaattcttcaacaactggctgcaatttgcacattatccgaaagaacaacattgaagtctatactttgctggcaaactctgcatggatggctacagtcagcaggctctctctctctctctctctctctctctctctcagacagagctctctctctctctctctctctctctctctctctctctctctctctctctctctctctctctctctccaacatgtatttattattattcctttaatatgttttattgttttatttgactcttgctatatggaaaccagcagttagaattgagacttgaaaccg…	408			Ah-208	1		Ah-208	0
						Ah1TC1A02	13	226-302		10	9.3e-14	0.976	Ah1TC1A02	importin-13-like isoform X4	gatcttttagcttagatacatggaatcttttaaattttgatgaaaaatagattaaaaaattatgtttacatgataggttcacaaatgtgcaacaattcttcaacaactggctgcaatttgcacattatccgaaagaacaacattgaagtctatactttgctggcaaactctgcatggatggctacagtcagcagtctctctctctctctctctctctctctctctctctctctctctctctctctctctctctctctctctctccaacatgtatttattattattcctttaatatgtttttattgttttatttgactcttgctatatggaaaccagcagttagaattgagacttgaaaccgaacatgatc	370			Ah-229	0		Ah-229	0
						Ah1TC1D02	18	194-291					Ah1TC1D02	---NA---	gatccaaaatctcgccttgaaacgtgtatttacatctaactatgcctaacgttcacttctctctctctctctctctctctctctctctctctctctctctctctctctctctctctctgacttgtgatttagtatctcattcttcataggattacctctattttttcttcatctgttctttgggatgtttttttttgtttataaattatacacactgtcttgttagctggatttgaaaacatagttcttgttgtgcagagcagcacatttgatc	274			Ah1TC11A02	1		Ah1TC11A02	2
						Ah1TC1E06	14	141-173		1	0.00097	1	Ah1TC1E06	hypothetical protein VITISV_015574	ctactggtttttatttatatttttcacaccccaacttctgattcagccaccaccaccgccacctctgcggcagtcgtagcagaccgccaagcaccgttacgtaatcttcgtcctgtaagaagcttaactcctcacttgtcctttgtttttcttatttcattactaatagtctattagcattaattaactaattgattaagagctacactcagagactcggcgagtagaagcgcttcgccatgaacgcccctgaccgttacgaacgctttgtcgtccccgaaggcaccaaaaagtatgcctcatctctctctctctctctctctctctctctctctctctctctctacagttctaattgtcaaaacttgatttcagggtgtcgtatgagagggacacgaa…	403			Ah1TC11A04	2		Ah1TC11A04	1
						Ah1TC2A02	10	178-308					Ah1TC2A02	---NA---	caacctcccttgtgggtatgtggtgtaatactgtggcatgtccggcaaagccaattggctcctttcctttttttcccccttaaaaaaatctccaagctctctctctctctctctctctctctctctctctctctctctctctctctctctctctctctctacatttgtttgggatgatggttttgagaatgaatgggagcccgtgataatcagatgagcttccatcggtcgctattaaactttactccacgccatctcaccagttacattctcttccacttcactcc	287			Ah1TC1A02	1		Ah1TC1A02	1
						Ah1TC2B09	12	98-222											Ah1TC1D02	0		Ah1TC1D02	0
						Ah1TC2D06	5	169-215					Ah1TC2D06	---NA---	gattcatctatataggttttacgaaagtagagagagacaaattttagagagagaaaaagggataggaatgcactggcagagatgaggagggggagtcaaaggaaagacatgcaatggcggagacaacgtgtagaggagtctgcatggcggagacaacgtgtagaggagtagactgcaacagagagagagagagagagagagagagagagagagagagagagagagagagagagagagagatgtggttaaggtatttgagggaagaggatgacaaactgaaatgaaggagaagggatcgtgactgtaaatttaggataaatttaccgtcagttttttcgttgaaaaatgatgtaagtaaatttttaaaaaataactaaaagattgtatttagatttgcgt…	405			Ah1TC1E06	1		Ah1TC1E06	0
						Ah1TC2E05	13	100-251					Ah1TC2E05	---NA---	gatctgagcgttgcgttgggttcgggaattggggaattgcgagctacgatggtgattggtgaagtggtgagtgagtgaggagtggtcagtggtcagaatttataaggcgtggcgattggggagagagagagagagagagagagagagagagagagagagagagagaggaatgatttgtgaaggaagaagggatgggtgtggtttgtgtgggagagagggt	220			Ah1TC2A02	0		Ah1TC2A02	0
						Ah1TC3B05	10	248-427											Ah1TC2D06	2		Ah1TC2D06	0
						Ah1TC3E02	14	133-308					Ah1TC3E02	---NA---	attccaactgaggttttcaagattgtgtttcttaaactttattgactctgctgtagaacctattcagttctgtaattctgtttgcattcaatggggccagatattttccaactatgtaatcagcagcctgttttaatgtattaacaagtatgtattgggaaagcaaaaattgtattagcaagtagtgaggctgacaaaccatattgatgaaagatacatgtccatatttgagagaccttttaactttgtgaggctttagatagagtaaattaccttttgttcagaacactaataaatctaaagaaatattgtacccatgaaagataggtttcggtggacaatactactcagtctcaccaaaaaaatcactcactctttttcaaacaaaaactgtttgtc…	609			Ah1TC2E05	1		Ah1TC2E05	1
						Ah1TC3H02	14	145-451					Ah1TC3H02	---NA---	gatctctccgccatccatgtaatgtccaacgtgagtgtagtatgtaaagggtgtccctggacccttctaatgcatgtcctccagcccgtcggacccgtcatcgtcgctaaacttgagctttcactgccggtgcaccgtcgtgtcaccaccaggagggaagagagagagcgcgaagagcacagagaagagagagagagagagagagagagagagagagagagagagagagagagagaactgaggaagcagaggaggagaagaggctgctactagcgtcgagctcaccattgtccttaccgcatcgccgctatcgttgtgctcgcaagcgaggaagcccatcgctgccgctgctgcccgtgaagtcgttgccatcgtggttcagaactgaggcgagaaaaa…	456			Ah1TC3E02	1		Ah1TC3E02	1
						Ah1TC4A02	11	269-384					Ah1TC4A02	---NA---	gatcaaaagaaaaacaattggcaggaataaatacatcatcgcattcaaatcggaatggcaagagacatatatacatattaaaccctagagagagagagagagagagagagagagagagagagcgagagaggagaagacttactagtagcgagaaggagagacgaaaccctagacgcagagagggagagattacttcatgttccttgcttgcttccgaggtttggggcttcgaacgagaaaggagcagcttcgtcttcaacaaatatctgtttctgttcttttatgtttgtgtctctctgcatagattcgccctttgctcttttgtttttgctattttctcgttttaatcagctcactaggatc	363			Ah1TC3H02	0		Ah1TC3H02	0
						Ah1TC4E10	21	244-500		10	1.3e-33	0.946	Ah1TC4E10	CBL-interacting serine threonine- kinase 23-like isoform X1	gatcatcttgtgcttgagaactttctccttgtcgagaatcttaatggcgacattgtctccggtgaccgtgttctttgcaaacttcaccttcgcgaaattcccctcgcccagcgtcctacccagctcgtacttgccgacacgtgtccttccgctgttggtcgcatgaccaccattccctggacgtgacgtcatcttccctcctcctccttcctctccttattcaaatcccttctgcacgttctatgcaattttctctatctagtctctatttaaagcttaaaacctcttcttctagcaggttgccacacctgattattagtcatcctcattcttttctttttcttcttttttttttttactctctctctctctctctctctctctctcaaaaccaagcta…	527			Ah1TC4A02	1		Ah1TC4A02	2
						Ah1TC4F12	26	130-452					Ah1TC4F12	---NA---	gatctttccgccattttctctactctctctctctctctctctctctctctctctctctctctctctctattgtgacctctgtctgtttgccatccatcattcgccgtcgatcgcctgtgtctccatgtgtcgcatgttgctctctactctctgttgagtctattctgcttctccttactctcactctttgttttgttatgtggagcatctgtcattcaccgcgctgtcgccattcgtcgcattgccaccattcgtcgtgtcctttgccgttcgtcgcgttgccgtcgttcattcacacacaaccgccgcttgtctgtttgcacaactacgccaggtttttcctactctat	350			Ah1TC4E10	0		Ah1TC4E10	1
						Ah1TC6E01	12	167-204					Ah1TC6E01	---NA---	gatcttgatgatgagaggctcaacaagatgtgcctccctcgcttcctctttcttctttgttctgccgcctccatcttcttggtggagagagagagagagagagagagagagagagagagagagagagaatagagttgggaaggtgaaaaagaatgaaggaattatggacaagtggagttcagatttggtgtgtggttaatgcgttaat	208			Ah1TC4F12	1		Ah1TC4F12	0
						Ah1TC6G09	10	133-164											Ah1TC6E01	0		Ah1TC6E01	0
						Ah1TC6H03	8	221-247		10	2.7e-30	0.998	Ah1TC6H03	ras-related Rab11D	gatcacaatcagagctccaacaaaaaataaaaagctttaattttgtaaaaatagagagagagagagagagagagagagagagagagagagagagacctttcttgtccagcggtgtcccaaatctgggccttgacgaccttggaatcaatattcaaggtcttagtagcgaactcaacacctatggtggactttgactccaagttgaactcgttcctggtgaacctggaaaggagattagacttgccaacacccgaatcgccgatc	264			Ah1TC6H03	1		Ah1TC6H03	1
						Ah1TC7C06	9	134-170											Ah1TC9F10	3		Ah1TC9F10	0
						Ah1TC7E04	6	278-311											AHBGSI1001A06	0		AHBGSI1001A06	0
						Ah1TC7G10	14	124-166											AHBGSI1001D05-1	1		AHBGSI1001D05-1	1
						Ah1TC9B08	18	112-352											AHBGSI1001D05-2	1		AHBGSI1001D05-2	1
						Ah1TC9F04	12	124-385											AHBGSI1002B03	0		AHBGSI1002B03	1
						Ah1TC9F10	10	122-266		10	3.3e-40	0.671	Ah1TC9F10	golgin subfamily A member 6 2	aattgagggtgctcttcagcctctccctctccttgttgttgttgttgttgtggttcatgagcatgggctcttccttctctagccctgttgagtgggtggacagccaccacttttgccatcgtcttggcagtgatggacttgtcttgcttcacaagcacttcatcaataatcttctcaaccccagcctcatcacacaacctttgtatgatgctggggaatgccaaccttgtgttgtcactggtacttttcagcactttgttgatgttgctggcaatcatatcccccacattgatgttctctcctttcatgatgctatagatgagcacagctctctccttggtcacctctgaagtgttgaatgtagggattagggatctccttacaaactctaccccccct…	663			AHBGSI1002D05	1		AHBGSI1002D05	1
						Ah-202	4	177-298		10	3.2e-40	0.671	Ah-202	golgin subfamily A member 6 2	aattgagggtgctcttcagcctctccctctccttgttgttgttgttgttgtggttcatgagcatgggctcttccttctctagccctgttgagtgggtggacagccaccacttttgccatcgtcttggcagtgatggacttgtcttgcttcacaagcacttcatcaataatcttctcaaccccagcctcatcacacaacctttgtatgatgctggggaatgccaaccttgtgttgtcactggtacttttcagcactttgttgatgttgctggcaatcatatcccccacattgatgttctctcctttcatgatgctatagatgagcacagctctctccttggtcacctctgaagtgttgaatgtagggattagggatctccttacaaactctaccccccct…	663			AHBGSI1004D05	1		AHBGSI1004D05	1
						Ah-208	5	165-292		10	1.4e-13	0.652	Ah-208	myb A	aattcacctagacaagttcatgatccatactctaaaacctacaactctggatggagaaatcatcccaactttggatagggaaaccaacaagaccaaggacaagatcagagacgttccaacttcaactccaacaacaatgccactcatcaaaatacttcacagagatattaccaacatccatctaaccaaccttctcaaccacccaatctcaacccaccatcttctacagatgataggctttcaaagattgaggctctactcaaaattggaatt	273			AHBGST1002C10	1		AHBGST1002C10	0
						Ah-229	10	121-397		10	1.8e-30	0.792	Ah-229	homeobox SBH1-like	aattcccatcatccaacaaataatcttattcctcatcaaaatcatacttctacttctaataacattgcaaacatcttccttcccaacaacaccaacaatagtaataccaacacttctttcatgcttgaaaacaatactactactactactactggtttaggatattatttcatggacaacaacaatggaagctcttcttcctcttctccttcttctgctgtcaaggcaaagatcatggcccatcctcactatcaccgcctcttggcagcttacgtcaatt	280			AS1RI1F06	2		AS1RI1F06	0
						AHBGSI1001A06	4	436-448		10	8.6e-94	0.842	AHBGSI1001A06	receptor 12	gcccgggcaggtacttgacctcctagactgttagaagaaagtctaaaaaaatttaatttagtgaagttgttaaacacatctgggatgtgaccactgaaagtattatcactaagatctaagtaggtgagatgtttgaggtttgaaagcaaagatggaatctcaccatgaagtctatttcctgaaaggtccaaatgagttagttgagtgaggttccacaaagacacaggatttaatccatcaaattggcaatactctagccttagttggttaagagacttcaggtggcctatggaatcaggtatttctcctgagaaagctgtgttagagagatccaagatcgttagaggactgctccaattggactctggaagttcacctttcagctcttcattgtcattc…	659			AS1RN3E10	1		AS1RN3E10	0
						AHBGSI1001D05-1	3	439-468		10	5.1e-72	0.899	AHBGSI1001D05-1	probable glutathione S-transferase	gcccgggcaggtaccgtttacaataaacgaaattctaataaaaacaattgaacaagaacacgtcaacaccaccacgcaagaaactcaatacattcctcaacaaactccgacattcatttcaacccgctctctagtatcaaatctattttgctgaagcaagaaggctttcatagcgacctttgaagaaggccaaaattgggtctctaggaggcaaacactctttgatagttggttgactcagaaattcttgactccatttgtagagtttgggaaacttctcattagtgaacagttgaagacctgcaatttcttgaatcagaggcacccaaaacgcaatgtatacagcggcaatgtccacaaggccaaattcctctcctccaaagaacttgcctttaagct…	612			gi-30419385	1		gi-30419385	0
						AHBGSI1001D05-2	7	282-307		10	5.1e-72	0.899	AHBGSI1001D05-2	probable glutathione S-transferase	gcccgggcaggtaccgtttacaataaacgaaattctaataaaaacaattgaacaagaacacgtcaacaccaccacgcaagaaactcaatacattcctcaacaaactccgacattcatttcaacccgctctctagtatcaaatctattttgctgaagcaagaaggctttcatagcgacctttgaagaaggccaaaattgggtctctaggaggcaaacactctttgatagttggttgactcagaaattcttgactccatttgtagagtttgggaaacttctcattagtgaacagttgaagacctgcaatttcttgaatcagaggcacccaaaacgcaatgtatacagcggcaatgtccacaaggccaaattcctctcctccaaagaacttgcctttaagct…	612			gi-30419832	1		gi-30419832	0
						AHBGSI1002B03	7	100-456		10	4.6e-101	0.916	AHBGSI1002B03	TMV resistance N-like	tacctataatgattgcagttttgtttacagggatatagaactaaaagtttgaacgtgtatagcagataaattgtagtaataacaagagtaataagtcaatgactagttagcttactgatttttggaggtccaaccagaatgagcagcaacttctgttagcgcatctctccatcttttgatcttctcacggttatatctctgttcgtgtttcttgaaagcttcatgaaaggttcctatttggtgcctcacatcacaaggctccacatcgtagaacacgggcacgatctgttgtcccaccttgttgttgcactccatgattttttggagctcatccaagcaccaactggaggaagcgtagtccggtgagaaaacaataactgcaaacatcgactcttcaat…	652			gi-560	0		gi-560	0
						AHBGSI1002D05	1	328		10	2.5e-49	0.912	AHBGSI1002D05	Phenylalanine ammonia-lyase class 3	gcccgggcaggtaccattactgcttctggcgatctgattcctctctcctacattgctgcattgctaactggccgtcgttttacataagccctcgtatcctcaggagagtcccttgatgcaaacgaagctttccatttagcagggctgcattctgggttctttgagctgaaacccaaagaaggacttgccctcgtaaatggcactgccgtggggtctagtgtagcttctgtggtgctctttgaggcaaacatcttagctttattgtctgaaattttgtcagcagttttcaccgaagttatgcaggggaatccagaatttacacatcatttgatacataagctgaagt	346			gi-30419385	1		gi-30419385	0
						AHBGSI1004D05	3	184-452		10	1.7e-112	0.873	AHBGSI1004D05	allene oxide synthase-like	acaaatccaccatcttccgcgccaacatgccacctggccccttcgtcgcctccgatccaaaggtcatcgtcctcctcgacggaaaaagcttccctgttctcttcgaccttaccaaagtagagaagaaggacctcttcaccggaacttacatgccctccaccaatctcactggaggctaccgcatcctctcctacctcgacccttccgaaccaaagcacgagaagctcaagcacctcatcttcttcctcctcaagtccagaagcaacaacatcatccctcagttccattcaaactacactgatctctttgattccctggacagagaactttccaagaacggcaaagcaagtttctccggcaacgaccaaacggcgtttacgtttctttgccgcgcttttt…	557			gi-906	1		gi-906	1
						AHBGST1002C10	3	478-479		10	1.2e-23	0.942	AHBGST1002C10	catalase isozyme 1	ttcgagcggccgcccgggcaggtacatgtgtaactcctcttgtgatattgcaaaatgcttttagctgctttcattctttttctctgttgactgaatgcttgatttcacagattaattacttcccttcaaggtatgatcctgttcgtcatgcagaaaaggtccccattccttctgttattctcaatggaaggcgtgagaaggtatgttctgatggatttcttatcgtgaatgtgaatacttcatatttaaatgtcttccaacttgaaatcagttatatttcttagttgccaataaagttaggccaaagttaatatgaaaggtagttgatttatttaaaaagaagaaagaacccctcaaaatgtctcctttattgatcaacaatgtgtaagcaactctact…	648			AS1RN2C06	2		AS1RN2C06	1
						AS1RI1F06	16	365-418		10	3.7e-50	0.833	AS1RI1F06	PREDICTED: uncharacterized protein LOC107475010	ttgntgagagaaaagagtctccattcacgtgtctctcttcctttccttgctcctcttcctcctcttgtttcatttctcgtttccattacccaatataataataataataataaatgattttttctttaattcttgccttatattaaggccattctcaggcggtggttgatgtatctttgtggggttgttgttgtcatcattattattattcaataataatattattaattaatataaatatataaagagaagaaggctcttaaatttagttaaagggtgctgaagtgattttgatacagtggttttagtttttaaaacttgcaaagtgagagagagagaacaaaagaagaaaaatggaagcaaagaagcaaaagggtacttcttcttcatttccttctg…	681			AS1RN2F12	1		AS1RN2F12	0
						AS1RN32E12	6	103-479											AS1RN2H11	1		AS1RN2H11	1
						AS2RM13A12	14	210-266											AS1RN36A01	0		AS1RN36A01	0
						AS2RM8B10	2	430-436											AS1RN3B12	3		AS1RN3B12	2
						gi-30419385	11	142-461		3	4.7e-27	0.78	gi-30419385	repetitive proline-rich cell wall 2-like	cctcgtgccgaattcggcacgaggcaactcaccattcaacaaggcaccgatttttgagtcaccaaacaagacaccatcacctgtttttgagtctccaaacaagacaccatcacctactcttaagtcaccaaacaactcgccactcaacaaagcacctatttatgagtcaccaaacaactcaccatttaaggctccttatggcactccgaattaaagcgaattgaatgaaccaccaacataataatatgcatgcaacaagctaggcatatataactcaactatatatatgtacatatctcataataaataagtggtctctccagtttcgtccttatctattgcatgcatgcatgcttagttttcttctcgtatgttattcttggttacttcatttcaatt…	544			AS1RN3E10	1		AS1RN3E10	0
						gi-30419832	11	136-265		10	5.6e-24	0.894	gi-30419832	metallothionein 2	accgagagcagcagcacaacagagtcattggtgatgggagtagcacctgccaaggcccaattcgagggtgctgaaatgggtgttccagctgagaacgatgcctgtaagtgtgggccaaactgcagctgcaacccatgcacctgcaagtgaagagcccacacgctcacacgcacagcagaagcagagatccttttagttaaataataataatcataataatgatatctagtagtgttattatgtgtatgtgttactggttttgtgtacactcttctggtggagtgtttaaagaaaaaacactccccgttttggagtgcttagaataaagtggcctgtgtcttgctgcatccttgaactttagcttgggtgtatctagccatgggtgctttgtttctttgt…	487			AS1RN5C02	1		AS1RN5C02	1
						gi-449	5	187-197											Ah1TC1A02	1		Ah1TC1A02	1
						gi-560	8	161-212		10	1.1e-68	1	gi-560	triose phosphate partial	caagcgtcgagatgctgctggacatgggactgagccatgtaataataggacactctgaaagacgtagaatcatgggcgagaccaatgagcagagtgctaagaaggcgaagcgtgctctggacaaaggtatgactgttatcttctgcaccggagagaccctggatgaacgcaaggccaataacactatggaggtgaatattgctcagctcgaggctcttaagaaggagattggagaatcaaagaagttatgggagaacgttgtaattgcctatgagccggtgtggtctatcggcacgggcgtggtggccaca	311			Ah1TC1A08	0		Ah1TC1A08	0
						gi-906	11	165-351		10	6.3e-66	0.799	gi-906	seed maturation LEA 4	taaacaaactacaaactctattacttttcttcacgaacaggatgctccacgttacacggataaaataaaaataagagtacattgttggcacacaagactcgaacgtaacaagagaaaataacatcaaaacgggaaaacgaaattaaagtactcttagttactaaaaccacaccactattttaaaccaaacattttttctctctctctctactttttaccttttattaaacttcacacgtattatattattattattattataacaactaaactatattttttagactacttatgcttagtatgaaccaccggttcccatgcccatacctaggatcattgggattaacaccagcacgtgtattacgagcggtagtggtcgtagaggtttgagtcgtgccg…	755			Ah1TC1B02	0		Ah1TC1B02	1
						gi-951107	13	201-355											Ah1TC1D01	3		Ah1TC1D01	0
						RM11H06	8	172-198		10	1.8e-133	0.838	RM11H06	WAT1-related At1g70260-like	ccggggtgatggtatcaataattgggaggagtggaagctgaattcttcaagggtccactaataagaccaacttcttctgatgacaaacttcaattcactaacactaataataataataataagccactttttatgttctcttcggtccctgaattttgggttcttggtggcattttgcttgcttcagcttccttatcagttgcactttggaactttattcagaagaagacagtaaaggaatattcggaaccaatgaaggcggttgcatattattccttaattgggacaattctgagtgccatagtcgcttggattgtggagagggatgatgcaactgcttggaagctcaatcatgacatgcaactcattctcattcttcttactgcactatttggaggt…	1024			Ah1TC1D02	0		Ah1TC1D02	0
						RM14E11	11	296-332											Ah1TC1E01	0		Ah1TC1E01	1
						RM14G02	3	298-478											Seq2H06	0		Seq2H06	0
						RM15C02	1	256											RM11H06	3		RM11H06	3
						RM15C11	10	262-352		10	1.9e-18	0.843	RM15C11	EIN3-binding F-box 1-like	gntttttttttttttntnnnntnttttttgcaaagaatttattcattaaataacatagagagtacaaagggcatatatgagttgagatcattacacaataacaaaggtgtgttacaaatgactaagttcaaagaaaaaagaatgaagcctcaaaaaataggagcttggtataaaaaacaaccttaaaggttgtcatggcagaacctgaataacttgctgccatggaccaaagcccctcaaagacaaaggcttcatcacataactgaactttgtgcaaaagcaaccacaccaaaatgatataacagcacttcagaaagcaacatgccccttggactaaaagggagaaccaaattttcacatcaagaacttgaaaggttcaagtatgtgagataatttggt…	1111			RM15C11	1		RM15C11	1
						RM15E12	2	400-411											RM6E08	1		RM6E08	1
						RM15H08	0	n/a											RN2F12	1		RN2F12	0
						RM6E08	7	118-164		10	1.4e-56	0.805	RM6E08	DUF4228 domain	gttgagagaagaaaacaaggttataaacatagtgagtttttattttcatttgtggggtgctactaggagctgtatagatagagacctttgcttactactacctcattccttcttccttccttccttccttccttcccttcattcattcattcattctcccttatctcctcagccatattttcccttcatctttgtgaaccttagagaacagaaacaattaaaaaggactattggatggggaattgccaagctgtggatgctgcagttcttgtgatccaacacccttgtgggaagattgataggttatattggccagtaactgcaagtgagattatgaggagtaacccaggtcactacgtttctttgataataccattgccagttcctccaccaccacac…	666			RN2H11	1		RN2H11	1
						RN25D11	12	102-489											RN3E10	1		RN3E10	0
						RN2C06	7	204-229		10	8.9e-53	0.768	AS1RN2C06	PREDICTED: uncharacterized protein LOC107480421	agagagttctaggatcccatgcctcatttggattcagctcattgttttcttccttctccttgctctcttctttctcctttcttttgatgattcttccaccgcttctccttcttctgcatctgcatctccatctgctgccaccagtcttcttcgtcaaaaatcactagtcaacggcaacaaccaccaccaccatgtttctacctccaccgctctcaccaaccgtcttcagcatacacgggattaggaaggaactgttccagtttcatatgggacaaatatcggattaaaaaacattcaagggggcagagaacttaagtataaaaggtgagatagaaacaagctcaagcacaaggacagtgagagaagagattgcagaaagagagggttcaccattgtatt…	583			Seq12B02	0		Seq12B02	1
						RN2F12	8	111-427		7	2.2e-05	0.83	RN2F12	transmembrane protein putative	tttccacttcatttttccattctacccctctccgcagccaccgcaaccaccacaatcgccgacgctggcgcagcctataacatgatcgtagagataatccacaatacagaaacaacaagatcaagaacagaatcaacatcaacatcaagaattcgaagaagaagaagaacaagaacgagaacgagaagaatagtgacgtcactggcatggtgcgttgttacagcttagggtacattctgatcctggtggttctggcgacgtcgatggttgttcttccgctgatgctgccgccgctaccaccgccgccgctcgtcctcctcttctttccggtcggcatcatggccgccctcatgtttctcgccttctcgccttccgatcagcaacaggtcgcacgaaacg…	629
						RN2H11	4	214-223		10	3.4e-43	0.716	RN2H11	Wound-responsive family	ctctatcatgcaacacattataccattgataacagtttcaactacttttcaagcaccaaaaatgtgtcgtggagttatggctgttgcatccaccactgttggagtgatggaggtgctgaaggatcaaggctattgcaggtggaacaccactatgaaatcagtagcccaaggtgccaagaatcatgtcaagtcatcacaacacaaggctgctaataatagcaacaacaacaacatgtctcaccaatcttcttcttcttccatgattgctaataataacaagttaagagatgagattgatgagattgaacacatgaagaaggctgaggagtctcttagaaccgtcatgtatttgagcacgtggggtcctaacagttagttttaaaggttgaaactatatat…	548
						RN31E06	14	152-465
						RN34G06	7	223-439
						RN36A01	5	108-140					AS1RN36A01	---NA---	cgaaggcgaaatcaaagctcaagagatgcccgtgggggagggtagcgaccgaatgtaatccatagcgtcacgggaacgcaagtatagcaaatatattcacaccacttttcgctggagtgcaaaccacttctatataggtatttataacaatacctgttgaagc	163
						RN3B12	5	177-233		10	2.7e-148	0.983	AS1RN3B12	60S ribosomal L13a-4	attaggtatacctcagaaaaagaaaaataatcaaaacactagaataagactactcagtatttgactggagcaaggatatcaagttgggaaccaagcttctcctcagcaaccttctcagctttcaccctcaatttgttgagctgcttctttctctcgtacaacaaatgtgccttctcctttctcttcttctccagctcagtgatggtatcgtagtagttccatccaacctcagatgacaatctaccaagcaagcagaatttgtgtcccttctgaagcctcagaaccttcagagcatcagggatgaccatcctctttgtcttgtcatagggaggagggattccctcaaaaaccttcaaacgagcaagtgcagcttccccacgctttgtcttgtgtggtatc…	758
						RN3E10	7	258-275		10	6.8e-14	0.777	RN3E10	transmembrane	ttttttttttttttttttttttttttttttataataatattatatttgcattaattgacgagttagaaaatggagattacaaaattccaagtacttaaggagcaataaattaataataattacatgatgagattgtgtatctagtctcagctaggatgcatgatggatgagatcagaagttgcagccgcagcagaggtagaagaaggagagggtgagaacgaggagtacagcctcaaatgcagagaggagcctgaaaacgacgccgtccacgaaggagacgcggattgtggagaggctcttccacttgaaggcggaggagaagagatacttgagcctgaaattccacgaggaagaaagccttttcttgttcttgaagaaccatgacgacgacgacgacg…	438
						RN40D08	0	n/a
						RN5C02	7	191-424		10	2.8e-23	0.741	AS1RN5C02	PREDICTED: uncharacterized protein LOC107642123	ttttttcatcaacaaaattcttcttcctcttttctccttctcatcatcatcatcatcatccatggcttcacaatctcatcaaaagctcacagtttccacaacatcaccgaagagtgacagtggcagtgggagcggtaacggtaacggtaacggcggtggggtcgccaagggacactgcttgtgttcaccaaccacacatgaaggttctttcaggtgccgtttacatcgttcttcttcttctaattcttcaacttcacccacttgggtgaaacgttctaagtccatgcctgctaataagcctcctcctgtttcagtttctcctcaataatcctcctcatcatcgcatgatccatcatccatcctcatcaaatgaattcatggattttattattcatatat…	586
						Seq12B02	15	245-459		2	2.2e-06	0.98	Seq12B02	PREDICTED: uncharacterized protein LOC107620443	ccttttttctctagaacccatcgacaattaacccaaaagcacctagagggataaacttgtttcgtaaatatcgttgcatatactccaagcaaaataaaaaagatacaaaagcaaaagggcaaactaataattccccaacctctttgttttttcttcactcaaattcataataatcacactgcagtgaatatatcatattgtcacatatatataactattggaaatatttcaagtgcaccgagattatcggtgttccatatattttaactgttcatttaaattataaaaaatatatataatatatattaattaaaatcaacagttaaaacaatcggtgcattagtgttctggtgcacttgaaatgtttccgattaaccactggtgtatatatatataaac…	561
						Seq2H06	0	n/a					Seq2H06	---NA---	tttttgcatattggtctcactgacctgtggacccaacctatttacctccccagacctagtcagcaaagatacctnnnncngaccgagtctgcacnatagtcag	103
						Seq4C01	9	175-440
						TC1A08	3	201-229					Ah1TC1A08	---NA---	aaaggggttaagggcatgacttacccccatttcccaaaatcacaaattgtgtgacattgagagagagagagagagagagagagagagagagagagagagagagagagagagagagagacgaagaaaagagagaatgaaaccctagcactattcacttcaccactcaaatctacttttctcttaaatcggagctccgatcgacgacccatttgtggccatgcgatgatc	228
						TC1B02	9	169-225					Ah1TC1B02	---NA---	gatcaaagacttctttctacatttaaccaaagatggtatcatagaaagttggagaaggagtgaagaaattaacatgcatgcaaatggaaataaatcacctttaacttttgacttagcttactgtagtttgatttgggtgattagacatttgctttctttgattaagctttctctttctttcttctttgatgaaatgagcaagtggaacaaagctctctctctctctctctctctctctctctctctctctctctctctctctagttcttttagtgaagcaaacaagtgactttggctttggagatc	306
						TC1D01	0	n/a		10	4.7e-12	0.904	Ah1TC1D01	nudix hydrolase chloroplastic-like	gatcaaccatgtcttcaagtttgaactttatgccaatctcctcttcaacctgtcagaggcacaactaagctatgaagagaattggagagagagagagagagagagagagagagagagagagagagagagagaagcctcacgaactccagtgccaatgaaatcacccttgtcatcatccaacattccagtaggcaattccaaaataattcttccagtaggaacccttgcctgataaataaaaaataataagcataatatggaactctagttaaaatgtttgaaaaaaaaaacatagttctctctgcaaggatc	312
						TC1E01	16	172-260					Ah1TC1E01	---NA---	gatcaaatgacagcaaagagtcgtcagtcgtacaataaaccacagattgacttaattaaccaattaatgtagtcagctgctccaaaatttgcaaatattttctagaagttcaaaattttagaatgtaattatccacacacacgagagagagagagagagagagagagagagagagagagagagagagagagagagagagactaaatgaatttgctcaagtgaactttcatactctgcagaagttaataaatatcaatggtagaaactacagtaatgactctaagatc	287
						Indel-003	14	105-473
						Indel-004	5	129-297
						Indel-005	0	n/a
						Indel-007	17	154-505
						Indel-016	12	108-348
						Indel-017	0	n/a
						Indel-018	0	n/a
						Indel-020	12	336-439
						Indel-030	3	254-266
						Indel-032	8	102-402
						Indel-042	5	168-298
						Indel-046	9	105-323
							2473
