# Supplementary material for: New tools to screen wild peanut species for aflatoxin accumulation and genetic fingerprinting
Source: BMC Plant Biol. 2018 Aug 15;18:170. doi: 10.1186/s12870-018-1355-9 (PMC6094572; doi:10.1186/s12870-018-1355-9)
Supplement: Supplementary file 3 — Table S3. List of markers, InDels and SSRs used from the literature. (XLSX 34 kb) [file 12870_2018_1355_MOESM3_ESM.xlsx]

## Sheet: Sheet1
Query	Number of HSPs	Lowest E-value	Accession (E-value)			Query	Number of HSPs	Lowest E-value	Accession (E-value)
NPRL_cont00032a	2382	5.41e-106	Aradu.A08			NPRL_cont00032a	2936	1.64e-88	Araip.B06
NPRL_cont00043a	12	3.67e-91	Aradu.A06			NPRL_cont00043a	15	2.79e-138	Araip.B02
NPRL_cont00058a	575	8.28e-144	Aradu.A07			NPRL_cont00058a	1024	4.23e-155	Araip.B07
NPRL_cont00059a	119	3.63e-71	Aradu.A07			NPRL_cont00059a	571	4.37e-122	Araip.B08
NPRL_cont00080a	3106	5.08e-74	Aradu.A06			NPRL_cont00080a	6768	5.71e-81	Araip.B06
NPRL_cont00089a	557	1.09e-148	Aradu.A02			NPRL_cont00089a	1023	1.71e-147	Araip.B05
NPRL_cont00095a	1045	4.76e-115	Aradu.A06			NPRL_cont00095a	1264	3.39e-156	Araip.B10
NPRL_cont00098a	1	5.47e-139	Aradu.A03			NPRL_cont00098a	0		N/A
NPRL_cont00125a	75	4.97e-115	Aradu.A09			NPRL_cont00125a	112	4.29e-155	Araip.B06
NPRL_cont00136a	9466	1.55e-146	Aradu.A07			NPRL_cont00136a	11717	1.65e-71	Araip.B08
NPRL_cont00139a	0		N/A			NPRL_cont00139a	3	3.88e-111	Araip.B08
NPRL_cont00141a	783	1.83e-63	Aradu.A08			NPRL_cont00141a	3059	3.05e-163	Araip.B10
NPRL_cont00150a	7	7.76e-138	Aradu.A06			NPRL_cont00150a	6	3.05e-163	Araip.B06
NPRL_cont00151a	17	2.25e-138	Aradu.A02			NPRL_cont00151a	23	2.38e-139	Araip.B02
NPRL_cont00172a	209	2.25e-68	Aradu.A02			NPRL_cont00172a	246	2.23e-82	Araip.B08
NPRL_cont00175a	100	1.09e-76	Aradu.A04			NPRL_cont00175a	72	1.01e-103	Araip.B07
NPRL_cont00176a	1104	4.46e-128	Aradu.A07			NPRL_cont00176a	1329	7.02e-89	Araip.B07
NPRL_cont00176b	2	9.94e-111	Aradu.A07			NPRL_cont00176b	3	6.22e-102	Araip.B07
NPRL_cont00178b	478	8.85e-91	Aradu.A10			NPRL_cont00178a	583	6.31e-94	Araip.B02
NPRL_cont00179a	1	2.9e-162	Aradu.A04			NPRL_cont00179a	2	3.98e-149	Araip.B04
NPRL_cont00183a	7	6.7e-145	Aradu.A01			NPRL_cont00183a	8	4.47e-161	Araip.B01
NPRL_cont00184a	686	3.05e-111	Aradu.A04			NPRL_cont00184a	1062	1.12e-149	Araip.B09
NPRL_cont00188a	5527	2.79e-97	Aradu.A04			NPRL_cont00188a	5128	3.16e-85	Araip.B06
NPRL_cont00191a	543	2.22e-41	Aradu.A06			NPRL_cont00191a	2034	5.52e-44	Araip.B07
NPRL_cont00193a	22	7.11e-132	Aradu.A07			NPRL_cont00193a	63	9.81e-100	Araip.B08
NPRL_cont00201a	21	1.14e-129	Aradu.A04			NPRL_cont00201a	12	4.48e-79	Araip.B04
NPRL_cont00210a	1048	9.83e-105	Aradu.A03			NPRL_cont00210a	1183	1.44e-154	Araip.B10
NPRL_cont00218a	175	3.65e-95	Aradu.A03			NPRL_cont00218a	270	4.13e-64	Araip.B05
NPRL_cont00224b	4	8.25e-68	Aradu.A08			NPRL_cont00224b	7	7.62e-95	Araip.B01
NPRL_cont00228a	220	2.9e-86	Aradu.A08			NPRL_cont00228a	542	1.48e-97	Araip.B07
NPRL_cont00235a	1	2.89e-143	Aradu.A03			NPRL_cont00235a	1	2.19e-152	Araip.B03
NPRL_cont00236a	687	1.02e-111	Aradu.A08			NPRL_cont00236a	699	2.22e-159	Araip.B09
NPRL_cont00250a	5722	2.91e-130	Aradu.A04			NPRL_cont00250a	5645	1.15e-136	Araip.B09
NPRL_cont00251a	1275	1.6e-146	Aradu.A01			NPRL_cont00251a	1100	5.54e-122	Araip.B03
NPRL_cont00259a	8	2.07e-131	Aradu.A03			NPRL_cont00259a	6	2.34e-119	Araip.B03
NPRL_cont00262a	4	2.89e-143	Aradu.A02			NPRL_cont00262a	1	2.19e-152	Araip.B02
NPRL_cont00266a	622	1.38e-153	Aradu.A02			NPRL_cont00266a	1023	5.84e-90	Araip.B06
NPRL_cont00274a	4	1.73e-145	Aradu.A10			NPRL_cont00274a	4	8.3e-132	Araip.B10
NPRL_cont00277a	356	2.17e-43	Aradu.A05			NPRL_cont00277a	1812	1.19e-60	Araip.B01
NPRL_cont00279a	582	3.26e-117	Aradu.A04			NPRL_cont00279a	845	8.1e-120	Araip.B08
NPRL_cont00283a	9	1.37e-96	Aradu.A06			NPRL_cont00283a	12	4.73e-91	Araip.B06
NPRL_cont00288a	590	1.76e-80	Aradu.A02			NPRL_cont00288a	258	1.25e-102	Araip.B05
NPRL_cont00289a	87	1.51e-83	Aradu.A06			NPRL_cont00289a	113	3.28e-74	Araip.B09
NPRL_cont00298a	8	2.39e-78	Aradu.A10			NPRL_cont00298a	14	2.07e-99	Araip.B04
NPRL_cont00309a	335	3.24e-155	Aradu.A09			NPRL_cont00309a	479	9.21e-113	Araip.B09
NPRL_cont00317a	19	1.3e-128	Aradu.A02			NPRL_cont00317a	31	4.47e-161	Araip.B10
NPRL_cont00318a	18	1.24e-147	Aradu.A05			NPRL_cont00318a	4	2.36e-145	Araip.B02
NPRL_cont00333a	10913	4.72e-45	Aradu.A10			NPRL_cont00333a	11329	6.93e-95	Araip.B05
NPRL_cont00343a	509	4.76e-134	Aradu.A04			NPRL_cont00343a	859	3.18e-131	Araip.B09
NPRL_cont00346a	2654	5.09e-121	Aradu.A06			NPRL_cont00346a	4561	1.27e-142	Araip.B08
NPRL_cont00353a	354	7.78e-81	Aradu.A05			NPRL_cont00353a	760	4.52e-161	Araip.B03
NPRL_cont00362a	326	4.83e-58	Aradu.A05			NPRL_cont00362a	276	2.47e-107	Araip.B04
NPRL_cont00374a	2	2.35e-97	Aradu.A03			NPRL_cont00374a	2	1.56e-94	Araip.B03
NPRL_cont00374c	8	8.82e-97	Aradu.A03			NPRL_cont00374c	6	4.24e-102	Araip.B03
NPRL_cont00379a	2	2.53e-150	Aradu.A01			NPRL_cont00379a	1	3.05e-163	Araip.B01
NPRL_cont00381a	440	1.6e-108	Aradu.A04			NPRL_cont00381a	985	8.17e-158	Araip.B08
NPRL_cont00388a	1	7.44e-111	Aradu.A01			NPRL_cont00388a	2	7.88e-112	Araip.B01
NPRL_cont00390a	163	3.67e-83	Aradu.A03			NPRL_cont00390a	265	4.73e-102	Araip.B06
NPRL_cont00393a	4	1.42e-153	Aradu.A05			NPRL_cont00393a	8	6.37e-153	Araip.B05
NPRL_cont00394a	9	9.91e-143	Aradu.A07			NPRL_cont00394a	6	8.63e-107	Araip.B01
NPRL_cont00401a	1	1.3e-121	Aradu.A07			NPRL_cont00401a	1	1.06e-117	Araip.B08
NPRL_cont00405a	45	5.88e-152	Aradu.A04			NPRL_cont00405a	93	8.68e-69	Araip.B06
NPRL_cont00406a	373	2.66e-73	Aradu.A04			NPRL_cont00406a	437	2.02e-120	Araip.B05
NPRL_cont00409a	263	1.06e-129	Aradu.A10			NPRL_cont00409a	554	1.13e-111	Araip.B01
NPRL_cont00438a	2	2.58e-90	Aradu.A04			NPRL_cont00438a	3	1.71e-87	Araip.B04
NPRL_cont00442a	3	8.91e-55	Aradu.A04			NPRL_cont00442a	6	3.72e-162	Araip.B03
NPRL_cont00446a	1	3.3e-117	Aradu.A03			NPRL_cont00446a	1	1.21e-155	Araip.B03
NPRL_cont00452a	3274	1.56e-95	Aradu.A03			NPRL_cont00452a	7263	3.62e-149	Araip.B09
NPRL_cont00460a	6933	9.94e-78	Aradu.A01			NPRL_cont00460a	8399	4.78e-83	Araip.B09
NPRL_cont00461a	35	3.57e-102	Aradu.A05			NPRL_cont00461a	19	5.62e-101	Araip.B05
NPRL_cont00474a	15	1.94e-74	Aradu.A04			NPRL_cont00474a	11	4.23e-65	Araip.B04
NPRL_cont00474b	15	1.94e-74	Aradu.A04			NPRL_cont00474a	11	4.23e-65	Araip.B04
NPRL_cont00479a	1	1.41e-153	Aradu.A03			NPRL_cont00479a	1	8.76e-164	Araip.B03
NPRL_cont00489a	1848	2.62e-111	Aradu.A09			NPRL_cont00489a	2311	2e-139	Araip.B08
NPRL_cont00497a	415	2.2e-105	Aradu.A09			NPRL_cont00497a	582	1.29e-90	Araip.B09
NPRL_cont00511a	3	8.38e-150	Aradu.A04			NPRL_cont00511a	4	1.01e-143	Araip.B04
NPRL_cont00521a	2	4.72e-81	Aradu.A02			NPRL_cont00521a	3	1.43e-101	Araip.B02
NPRL_cont00523a	4190	9.69e-117	Aradu.A04			NPRL_cont00523a	7205	1.98e-120	Araip.B10
NPRL_cont00528b	3	1.26e-109	Aradu.A01			NPRL_cont00528b	2	4.07e-117	Araip.B01
NPRL_cont00536a	33	3.99e-154	Aradu.A02			NPRL_cont00536a	29	2.04e-146	Araip.B01
NPRL_cont00544a	1	2.66e-156	Aradu.A03			NPRL_cont00544a	1	1.56e-160	Araip.B03
NPRL_cont00551a	619	1.86e-145	Aradu.A09			NPRL_cont00551a	757	2.4e-145	Araip.B01
NPRL_cont00564a	290	1.64e-62	Aradu.A07			NPRL_cont00564a	957	2.57e-61	Araip.B07
NPRL_cont00578a	3	1.38e-114	Aradu.A04			NPRL_cont00578a	3	6.2e-133	Araip.B04
NPRL_cont00596a	2	2.57e-97	Aradu.A03			NPRL_cont00596a	2	3.31e-97	Araip.B03
NPRL_cont00606a	4	3.48e-51	Aradu.A02			NPRL_cont00606a	24	4.78e-95	Araip.B06
NPRL_cont00607a	4	7.75e-125	Aradu.A03			NPRL_cont00607a	9	7.18e-152	Araip.B03
NPRL_cont00623a	1	2.41e-53	Aradu.A06			NPRL_cont00623a	1	1.96e-106	Araip.B06
NPRL_cont00626a	1	1.88e-100	Aradu.A04			NPRL_cont00626a	1	6.94e-139	Araip.B04
NPRL_cont00629a	2	5.05e-88	Aradu.A04			NPRL_cont00629a	1	4.39e-109	Araip.B04
NPRL_cont00629b	1	6.71e-126	Aradu.A04			NPRL_cont00629b	1	1.67e-147	Araip.B04
NPRL_cont00630a	1	3.14e-103	Aradu.A02			NPRL_cont00630a	1	6.01e-120	Araip.B02
NPRL_cont00636a	379	3.57e-82	Aradu.A07			NPRL_cont00636a	794	1.07e-83	Araip.B10
NPRL_cont00639b	10	2.13e-144	Aradu.A06			NPRL_cont00639b	20	5.3e-147	Araip.B06
NPRL_cont00644a	30	7.38e-94	Aradu.A05			NPRL_cont00644a	39	5.97e-147	Araip.B03
NPRL_cont00658a	1	1.67e-139	Aradu.A10			NPRL_cont00658a	2	1.05e-130	Araip.B10
NPRL_cont00659a	3	5.47e-93	Aradu.A07			NPRL_cont00659a	3	5.08e-101	Araip.B07
NPRL_cont00659b	1	7.98e-104	Aradu.A07			NPRL_cont00659b	1	4.67e-108	Araip.B07
NPRL_cont00661a	14	9.95e-65	Aradu.A01			NPRL_cont00661a	15	8.09e-80	Araip.B01
NPRL_cont00672b	63	1.48e-62	Aradu.A09			NPRL_cont00672b	304	1.56e-101	Araip.B09
NPRL_cont00674a	11	3.54e-123	Aradu.A10			NPRL_cont00674a	15	8.2e-158	Araip.B10
NPRL_cont00678a	1208	5.41e-88	Aradu.A03			NPRL_cont00678a	1137	2.14e-56	Araip.B01
NPRL_cont00683a	4	3e-149	Aradu.A07			NPRL_cont00683a	5	4.71e-148	Araip.B07
NPRL_cont00686a	2035	2.4e-104	Aradu.A10			NPRL_cont00686a	3885	9.45e-111	Araip.B05
NPRL_cont00689a	39	4.21e-69	Aradu.A10			NPRL_cont00689a	54	3e-91	Araip.B07
NPRL_cont00704a	1	1e-122	Aradu.A04			NPRL_cont00704a	2	6.69e-101	Araip.B04
NPRL_cont00710a	1154	1.2e-84	Aradu.A03			NPRL_cont00710a	1134	2.98e-144	Araip.B02
NPRL_cont00711a	42	8.68e-78	Aradu.A08			NPRL_cont00711a	54	3.43e-46	Araip.B05
NPRL_cont00731b	4	8.03e-125	Aradu.A03			NPRL_cont00731b	4	2.78e-119	Araip.B03
NPRL_cont00736a	112	2.13e-131	Aradu.A03			NPRL_cont00736a	134	2.76e-55	Araip.B06
NPRL_cont00741a	1	6.48e-105	Aradu.A07			NPRL_cont00741a	1	5.64e-88	Araip.B07
NPRL_cont00749a	7	7.88e-47	Aradu.A07			NPRL_cont00749a	10	1.16e-58	Araip.B03
NPRL_cont00758a	1	1.86e-112	Aradu.A03			NPRL_cont00758a	1	1.16e-103	Araip.B03
NPRL_cont00761a	19	4.42e-70	Aradu.A01			NPRL_cont00761a	17	5.7e-70	Araip.B01
NPRL_cont00765a	5717	2.73e-103	Aradu.A06			NPRL_cont00765a	5337	5.58e-88	Araip.B02
NPRL_cont00770a	19	7.06e-132	Aradu.A10			NPRL_cont00770a	15	1.04e-124	Araip.B10
NPRL_cont00778a	350	1.04e-115	Aradu.A06			NPRL_cont00778a	390	1.35e-58	Araip.B08
NPRL_cont00793a	1	1.01e-97	Aradu.A08			NPRL_cont00793a	1	3.98e-104	Araip.B02
NPRL_cont00794a	359	3.24e-122	Aradu.A10			NPRL_cont00794a	279	1.28e-109	Araip.B03
NPRL_cont00800a	103	3.1e-73	Aradu.A03			NPRL_cont00800a	273	4.52e-161	Araip.B08
NPRL_cont00804a	2	4.31e-121	Aradu.A08			NPRL_cont00804a	2	7.75e-56	Araip.B07
NPRL_cont00815a	8975	2.77e-110	Aradu.A06			NPRL_cont00815a	8452	3.57e-72	Araip.B09
NPRL_cont00816a	5	3.46e-95	Aradu.A10			NPRL_cont00816a	5	1.04e-96	Araip.B10
NPRL_cont00824a	571	3.17e-136	Aradu.A09			NPRL_cont00824a	732	2.12e-133	Araip.B02
NPRL_cont00827a	746	2.08e-113	Aradu.A04			NPRL_cont00827a	1052	1.3e-161	Araip.B04
NPRL_cont00834a	6	1.81e-80	Aradu.A03			NPRL_cont00834a	6	5.85e-69	Araip.B03
NPRL_cont00841a	76	1.39e-127	Aradu.A01			NPRL_cont00841a	382	5.48e-134	Araip.B07
NPRL_cont00843a	5	1.78e-145	Aradu.A01			NPRL_cont00843a	4	1.04e-149	Araip.B01
NPRL_cont00850a	2	8.92e-80	Aradu.A08			NPRL_cont00850a	2	1.08e-92	Araip.B07
NPRL_cont00868a	4	1.36e-140	Aradu.A10			NPRL_cont00868a	4	2e-133	Araip.B10
NPRL_cont00873a	3	4.04e-115	Aradu.A01			NPRL_cont00873a	2	1.22e-135	Araip.B01
NPRL_cont00874a	1	6.38e-86	Aradu.A01			NPRL_cont00874a	2	8.79e-92	Araip.B01
NPRL_cont00882a	498	7.44e-79	Aradu.A03			NPRL_cont00882a	1725	8.4e-105	Araip.B09
NPRL_cont00900a	1	2.47e-90	Aradu.A03			NPRL_cont00900a	1	3.61e-83	Araip.B03
NPRL_cont00921a	737	1.46e-76	Aradu.A04			NPRL_cont00921a	1393	3.63e-98	Araip.B07
NPRL_cont00922a	1	8.98e-117	Aradu.A03			NPRL_cont00922a	1	5.61e-127	Araip.B03
NPRL_cont00937a	2	5.82e-107	Aradu.A01			NPRL_cont00937a	2	1.65e-140	Araip.B01
NPRL_cont00948a	1	4.46e-107	Aradu.A03			NPRL_cont00948a	1	7.01e-106	Araip.B03
NPRL_cont00952a	3	4.51e-127	Aradu.A09			NPRL_cont00952a	2	6.2e-133	Araip.B09
NPRL_cont00955b	10	1.01e-148	Aradu.A05			NPRL_cont00955b	7	5.89e-153	Araip.B05
NPRL_cont00961b	4	9.18e-71	Aradu.A06			NPRL_cont00961b	1	4.1e-89	Araip.B06
NPRL_cont00967a	14786	1.09e-88	Aradu.A05			NPRL_cont00967a	12125	2.53e-66	Araip.B08
NPRL_cont00971a	9	5.59e-113	Aradu.A07			NPRL_cont00971a	4	2.87e-124	Araip.B08
NPRL_cont00981a	1	1.24e-96	Aradu.A02			NPRL_cont00981a	1	4.6e-78	Araip.B02
NPRL_cont00981b	1	1.2e-37	Aradu.A02			NPRL_cont00981b	2	1.04e-20	Araip.B02
NPRL_cont00983a	11	1.02e-102	Aradu.A02			NPRL_cont00983a	6	6.37e-113	Araip.B04
NPRL_cont00987a	69	1.43e-88	Aradu.A09			NPRL_cont00987a	108	4.35e-71	Araip.B09
NPRL_cont00994a	2	2.11e-119	Aradu.A09			NPRL_cont00994a	2	4.03e-155	Araip.B09
NPRL_cont01004a	1965	2.46e-66	Aradu.A02			NPRL_cont01004a	5357	2.6e-86	Araip.B01
NPRL_cont01020a	7	9.14e-117	Aradu.A08			NPRL_cont01020a	6	3.85e-129	Araip.B07
NPRL_cont01022a	2	1.35e-24	Aradu.A07			NPRL_cont01022a	3	2.11e-99	Araip.B08
NPRL_cont01029a	17	3.43e-102	Aradu.A04			NPRL_cont01029a	13	2.62e-73	Araip.B04
NPRL_cont01049a	4	1.79e-75	Aradu.A03			NPRL_cont01049a	5	3.66e-79	Araip.B03
NPRL_cont01053b	23	8.58e-54	Aradu.A03			NPRL_cont01053b	4	2.44e-68	Araip.B03
NPRL_cont01062a	9049	5.4e-76	Aradu.A09			NPRL_cont01062a	8695	7.92e-145	Araip.B09
NPRL_cont01065a	2	3.01e-77	Aradu.A01			NPRL_cont01065a	4	6.58e-68	Araip.B03
NPRL_cont01067a	6	1.6e-119	Aradu.A01			NPRL_cont01067a	13	8.79e-118	Araip.B01
NPRL_cont01077a	4	4.55e-101	Aradu.A01			NPRL_cont01077a	3	1.68e-82	Araip.B01
NPRL_cont01078a	1	3.64e-135	Aradu.A07			NPRL_cont01078a	1	3.61e-130	Araip.B08
NPRL_cont01080a	1	3.73e-109	Aradu.A09			NPRL_cont01080a	1	3.95e-129	Araip.B09
NPRL_cont01101a	7	2.47e-46	Aradu.A09			NPRL_cont01101a	7	5.34e-94	Araip.B09
NPRL_cont01117a	1579	1.05e-96	Aradu.A05			NPRL_cont01117a	2245	1.11e-97	Araip.B09
NPRL_cont01128a	2	1.49e-50	Aradu.A03			NPRL_cont01128a	1	5.14e-121	Araip.B03
NPRL_cont01133a	45	2.61e-110	Aradu.A01			NPRL_cont01133a	49	4.1e-109	Araip.B05
NPRL_cont01136a	19	1.01e-97	Aradu.A06			NPRL_cont01136a	24	1.69e-102	Araip.B04
NPRL_cont01140a	130	7.25e-80	Aradu.A03			NPRL_cont01140a	638	8.74e-112	Araip.B10
NPRL_cont01145a	1	1.29e-88	Aradu.A03			NPRL_cont01145a	2	1.12e-109	Araip.B03
NPRL_cont01148a	143	1.48e-81	Aradu.A10			NPRL_cont01148a	600	9.26e-111	Araip.B07
NPRL_cont01150a	1	1.24e-114	Aradu.A01			NPRL_cont01150a	2	2.38e-112	Araip.B01
NPRL_cont01163a	1	7.56e-98	Aradu.A08			NPRL_cont01163a	2	1.65e-107	Araip.B10
NPRL_cont01170a	2	1.06e-141	Aradu.A09			NPRL_cont01170a	3	1.79e-127	Araip.B09
NPRL_cont01183a	2	1.26e-95	Aradu.A09			NPRL_cont01183a	2	2.4e-112	Araip.B09
NPRL_cont01192a	51	5.35e-82	Aradu.A05			NPRL_cont01192a	63	8.38e-138	Araip.B02
NPRL_cont01213a	110	2.66e-90	Aradu.A03			NPRL_cont01213a	121	2.15e-86	Araip.B09
NPRL_cont01244b	81	3.52e-65	Aradu.A07			NPRL_cont01244b	116	1.3e-122	Araip.B03
NPRL_cont01245a	681	1.24e-76	Aradu.A04			NPRL_cont01245a	1655	8.83e-118	Araip.B10
NPRL_cont01246a	9	1.72e-75	Aradu.A01			NPRL_cont01246a	11	1.23e-59	Araip.B01
NPRL_cont01255a	1	3.82e-121	Aradu.A05			NPRL_cont01255a	1	4.94e-102	Araip.B05
NPRL_cont01271a	22	3.99e-25	Aradu.A06			NPRL_cont01271a	30	6.7e-30	Araip.B06
NPRL_cont01277a	106	2.37e-85	Aradu.A10			NPRL_cont01277a	82	1.07e-46	Araip.B10
NPRL_cont01287a	4	6.05e-112	Aradu.A08			NPRL_cont01287a	5	4.92e-108	Araip.B07
NPRL_cont01294a	79	6.88e-67	Aradu.A01			NPRL_cont01294a	363	8.85e-105	Araip.B06
NPRL_cont01310a	2	8.14e-97	Aradu.A10			NPRL_cont01310a	2	3.41e-71	Araip.B10
NPRL_cont01321a	2	1.53e-107	Aradu.A09			NPRL_cont01321a	2	1.02e-104	Araip.B09
NPRL_cont01338a	1	4.36e-114	Aradu.A10			NPRL_cont01338a	1	8.35e-112	Araip.B10
NPRL_cont01343a	1	2.76e-104	Aradu.A06			NPRL_cont01343a	1	3.8e-129	Araip.B06
NPRL_cont01356a	1	3.3e-103	Aradu.A03			NPRL_cont01356a	1	5.54e-127	Araip.B03
NPRL_cont01357a	3	9.42e-123	Aradu.A08			NPRL_cont01357a	2	9.97e-124	Araip.B07
NPRL_cont01366a	2	1.76e-106	Aradu.A09			NPRL_cont01366a	4	1.18e-122	Araip.B09
NPRL_cont01409a	4	1.17e-108	Aradu.A07			NPRL_cont01409a	2	4.93e-121	Araip.B07
NPRL_cont01414a	1	7.06e-61	Aradu.A08			NPRL_cont01414a	1	7.98e-68	Araip.B08
NPRL_cont01425a	1	3.62e-77	Aradu.A07			NPRL_cont01425a	1	1.86e-107	Araip.B07
NPRL_cont01446a	7	2.97e-21	Aradu.A09			NPRL_cont01446a	12	1.42e-121	Araip.B06
NPRL_cont01454a	1	3.56e-115	Aradu.A06			NPRL_cont01454a	1	1.71e-120	Araip.B06
NPRL_cont01481a	1416	3.51e-58	Aradu.A03			NPRL_cont01481a	2194	8.74e-42	Araip.B08
NPRL_cont01490a	1	1.82e-92	Aradu.A03			NPRL_cont01490a	1	5.18e-88	Araip.B03
NPRL_cont01491a	97	9.2e-33	Aradu.A09			NPRL_cont01491a	647	1.1e-83	Araip.B07
NPRL_cont01513a	198	5.66e-106	Aradu.A08			NPRL_cont01513a	174	5.62e-82	Araip.B04
NPRL_cont01520a	102	2.16e-73	Aradu.A06			NPRL_cont01520a	115	2.44e-80	Araip.B06
NPRL_cont01552c	120	2.77e-59	Aradu.A04			NPRL_cont01552c	89	8.38e-80	Araip.B09
NPRL_cont01553a	1	3.16e-96	Aradu.A02			NPRL_cont01553a	1	1.62e-107	Araip.B02
NPRL_cont01553b	1	1.24e-101	Aradu.A02			NPRL_cont01553b	1	6.37e-113	Araip.B02
NPRL_cont01558b	3	7.14e-53	Aradu.A04			NPRL_cont01558b	1	4.15e-57	Araip.B04
NPRL_cont01572a	1	1.46e-87	Aradu.A05			NPRL_cont01572a	2	1.19e-102	Araip.B05
NPRL_cont01577a	143	1.36e-56	Aradu.A05			NPRL_cont01577a	320	2.14e-55	Araip.B10
NPRL_cont01581a	1	1.44e-62	Aradu.A01			NPRL_cont01581a	1	2.41e-105	Araip.B04
NPRL_cont01589a	257	3.64e-108	Aradu.A01			NPRL_cont01589a	332	7.45e-93	Araip.B09
NPRL_cont01604a	5352	8.16e-85	Aradu.A02			NPRL_cont01604a	5532	1.56e-101	Araip.B09
NPRL_cont01611a	412	5.15e-87	Aradu.A06			NPRL_cont01611a	1281	1.56e-88	Araip.B04
NPRL_cont01615a	13	8.66e-110	Aradu.A03			NPRL_cont01615a	14	5.43e-44	Araip.B04
NPRL_cont01618a	1	4.23e-82	Aradu.A03			NPRL_cont01618a	2	6.23e-37	Araip.B03
NPRL_cont01622a	5	7.48e-98	Aradu.A08			NPRL_cont01622a	4	1.53e-101	Araip.B08
NPRL_cont01629a	2	3.63e-51	Aradu.A06			NPRL_cont01629a	3	6.94e-106	Araip.B04
NPRL_cont01649a	3751	9.65e-46	Aradu.A04			NPRL_cont01649a	8516	2.39e-105	Araip.B05
NPRL_cont01653a	125	4.42e-94	Aradu.A07			NPRL_cont01653a	117	1.43e-82	Araip.B08
NPRL_cont01663a	1	1.1e-95	Aradu.A01			NPRL_cont01663a	1	2.41e-105	Araip.B01
NPRL_cont01675a	1487	1.13e-82	Aradu.A08			NPRL_cont01675a	1671	1.36e-76	Araip.B05
NPRL_cont01676a	1100	3.32e-83	Aradu.A04			NPRL_cont01676a	1344	1.6e-88	Araip.B09
NPRL_cont01680a	120	8.32e-34	Aradu.A09			NPRL_cont01680a	173	1.4e-57	Araip.B08
NPRL_cont01689a	5	2.07e-98	Aradu.A06			NPRL_cont01689a	4	1.07e-52	Araip.B06
NPRL_cont01709a	2	1.68e-99	Aradu.A07			NPRL_cont01709a	2	3.02e-91	Araip.B07
NPRL_cont01725a	115	3.67e-76	Aradu.A01			NPRL_cont01725a	190	1.19e-83	Araip.B03
NPRL_cont01739a	1	8.03e-91	Aradu.A02			NPRL_cont01739a	1	2.28e-67	Araip.B02
NPRL_cont01740a	1	3.63e-95	Aradu.A10			NPRL_cont01740a	2	1.99e-55	Araip.B10
NPRL_cont01787a	1	8.28e-97	Aradu.A08			NPRL_cont01787a	1	1.48e-88	Araip.B07
NPRL_cont01797a	1	2.21e-72	Aradu.A01			NPRL_cont01797a	1	1.8e-87	Araip.B01
NPRL_cont01799a	4287	1.07e-82	Aradu.A02			NPRL_cont01799a	5278	1.37e-82	Araip.B10
NPRL_cont01810a	8222	6.29e-92	Aradu.A05			NPRL_cont01810a	9954	2.18e-67	Araip.B09
NPRL_cont01859a	1	1.54e-61	Aradu.A02			NPRL_cont01859a	1	2.92e-78	Araip.B02
NPRL_cont01859b	1	1.54e-61	Aradu.A02			NPRL_cont01859b	1	2.92e-78	Araip.B02
NPRL_cont01867a	2	8.5e-65	Aradu.A07			NPRL_cont01867a	2	9.54e-91	Araip.B07
NPRL_cont01893b	1	1.6e-86	Aradu.A07			NPRL_cont01893b	1	2.05e-86	Araip.B07
NPRL_cont01924a	2	3.74e-88	Aradu.A06			NPRL_cont01924a	4	7.59e-92	Araip.B06
NPRL_cont01955a	1	1.5e-48	Aradu.A10			NPRL_cont01955a	1	1.21e-82	Araip.B10
NPRL_cont01962a	2	1.98e-34	Aradu.A03			NPRL_cont01962a	2	3.09e-52	Araip.B03
NPRL_cont01975a	2	1.42e-80	Aradu.A01			NPRL_cont01975a	1	4.58e-88	Araip.B01
NPRL_cont01984a	2	1.31e-74	Aradu.A03			NPRL_cont01984a	2	7.6e-79	Araip.B03
NPRL_cont01991a	5185	2.51e-58	Aradu.A10			NPRL_cont01991a	8364	1.46e-62	Araip.B04
NPRL_cont02024a	7182	2.84e-32	Aradu.A05			NPRL_cont02024a	9965	1.55e-30	Araip.B08
NPRL_cont02034a	9	1.38e-80	Aradu.A09			NPRL_cont02034a	6	1.65e-74	Araip.B09
NPRL_cont02046a	631	1.12e-62	Aradu.A09			NPRL_cont02046a	386	3.86e-38	Araip.B06
NPRL_cont02053a	47	3.59e-75	Aradu.A09			NPRL_cont02053a	322	3.31e-83	Araip.B01
NPRL_cont02057a	122	5.03e-48	Aradu.A01			NPRL_cont02057a	230	1.09e-76	Araip.B02
NPRL_cont02088a	2	8.96e-83	Aradu.A03			NPRL_cont02088a	2	3.08e-77	Araip.B03
NPRL_cont02125a	1	1.08e-81	Aradu.A02			NPRL_cont02125a	1	4.5e-75	Araip.B02
NPRL_cont02135a	2237	1.39e-67	Aradu.A03			NPRL_cont02135a	3334	2.47e-78	Araip.B05
NPRL_cont02143a	1	4.23e-55	Aradu.A07			NPRL_cont02143a	1	1.65e-80	Araip.B07
NPRL_cont02175a	96	7.87e-39	Aradu.A09			NPRL_cont02175a	241	1.31e-43	Araip.B06
NPRL_cont02230a	46	6.8e-27	Aradu.A04			NPRL_cont02230a	66	9.35e-71	Araip.B02
NPRL_cont02249a	1	3.95e-74	Aradu.A09			NPRL_cont02249a	1	9.2e-71	Araip.B09
NPRL_cont02254a	1	1.52e-66	Aradu.A10			NPRL_cont02254a	1	2.55e-71	Araip.B10
NPRL_cont02314a	768	6.92e-71	Aradu.A05			NPRL_cont02314a	566	4.33e-62	Araip.B01
NPRL_cont02318a	2	1.93e-71	Aradu.A07			NPRL_cont02318a	1	2.05e-15	Araip.B03
NPRL_cont02343a	1	2.75e-69	Aradu.A02			NPRL_cont02343a	1	1.51e-67	Araip.B02
NPRL_cont02426a	1	1.6e-59	Aradu.A10			NPRL_cont02426a	3	1e-12	Araip.B10
NPRL_cont02432a	1	1.22e-54	Aradu.A10			NPRL_cont02432a	2	6.25e-66	Araip.B10
NPRL_cont02434a	17	9.37e-50	Aradu.A06			NPRL_cont02434a	22	1.47e-67	Araip.B10
NPRL_cont02474a	1	2.98e-62	Aradu.A01			NPRL_cont02474a	1	5.7e-60	Araip.B10
NPRL_cont02506a	2701	8.31e-31	Aradu.A05			NPRL_cont02506a	1368	3.99e-36	Araip.B01
NPRL_cont02613a	3223	1.11e-47	Aradu.A02			NPRL_cont02613a	3623	1.34e-41	Araip.B08
NPRL_cont02621a	1	1.89e-51	Aradu.A03			NPRL_cont02621a	3	1.27e-48	Araip.B03
NPRL_cont02651a	1	1.43e-46	Aradu.A08			NPRL_cont02651a	1	2.24e-45	Araip.B07
NPRL_cont02697a	1	1.67e-45	Aradu.A07			NPRL_cont02697a	1	1.65e-40	Araip.B07
NPRL_cont02736a	4295	2.58e-49	Aradu.A03			NPRL_cont02736a	4393	3.8e-42	Araip.B04
NPRL_cont02833a	0		N/A			NPRL_cont02833a	4	2.67e-43	Araip.B05
NPRL_cont02837a	20	1.22e-33	Aradu.A09			NPRL_cont02837a	27	1.77e-45	Araip.B06
NPRL_cont02904a	88	1.89e-37	Aradu.A04			NPRL_cont02904a	29	1.02e-35	Araip.B10
NPRL_A0A9P	14494	2.16e-67	Aradu.A02			NPRL_A0A9P	16529	1.54e-89	Araip.B02
NPRL_A5DQD	2	2.1e-144	Aradu.A06			NPRL_A5DQD	1	4.02e-142	Araip.B06
NPRL_A9N50	3	7.29e-111	Aradu.A06			NPRL_A9N50	2	9.4e-111	Araip.B06
NPRL_AAJZM	2	1.6e-146	Aradu.A06			NPRL_AAJZM	3	5.53e-160	Araip.B06
NPRL_ABCLW	1	3.87e-95	Aradu.A04			NPRL_ABCLW	2	9.64e-98	Araip.B04
NPRL_ABFNW	2	1.57e-146	Aradu.A01			NPRL_ABFNW	3	5.09e-154	Araip.B01
NPRL_ACVG4	86	2.15e-86	Aradu.A05			NPRL_ACVG4	121	1.26e-71	Araip.B05
NPRL_AELTP	21	4.06e-122	Aradu.A07			NPRL_AELTP	16	8.84e-151	Araip.B09
NPRL_AKH02	1	2.41e-53	Aradu.A08			NPRL_AKH02	1	1.61e-69	Araip.B07
NPRL_BB1DC	2	2.25e-104	Aradu.A05			NPRL_BB1DC	4	1.83e-100	Araip.B05
NPRL_BC7PR	3	9.39e-91	Aradu.A05			NPRL_BC7PR	3	5.5e-95	Araip.B05
NPRL_BH0HY	226	3.34e-76	Aradu.A05			NPRL_BH0HY	259	3.75e-83	Araip.B07
NPRL_BKZX2	46	2.63e-130	Aradu.A02			NPRL_BKZX2	46	9.1e-125	Araip.B02
NPRL_BQ84K	24	4.7e-107	Aradu.A03			NPRL_BQ84K	24	4.36e-96	Araip.B03
NPRL_BRCFN	11	8.79e-131	Aradu.A03			NPRL_BRCFN	32	1.68e-109	Araip.B03
NPRL_BTVAD	1	1.28e-94	Aradu.A03			NPRL_BTVAD	1	7.49e-99	Araip.B03
NPRL_BUKIE	2	1.66e-119	Aradu.A10			NPRL_BUKIE	1	6.98e-113	Araip.B10
NPRL_BULCQ	7	1.68e-152	Aradu.A08			NPRL_BULCQ	6	3.21e-131	Araip.B07
NPRL_BVJSE	2	4.62e-101	Aradu.A10			NPRL_BVJSE	2	3.76e-116	Araip.B10
NPRL_BVZOG	4	2.87e-162	Aradu.A03			NPRL_BVZOG	4	9.89e-157	Araip.B03
NPRL_BXJQM	2	2.39e-131	Aradu.A05			NPRL_BXJQM	1	2.37e-126	Araip.B05
Ah-159	83	1.59e-113	Aradu.A08			Ah-159	88	6.69e-126	Araip.B01
Ah-193	125	0	Aradu.A01			Ah-193	179	1.5e-177	Araip.B01
Ah-199	13	1.33e-140	Aradu.A01			Ah-199	34	6.01e-83	Araip.B07
Ah1TC11A02	5	3.57e-149	Aradu.A10			Ah1TC11A02	7	0	Araip.B10
Ah1TC11A04	7	5.23e-97	Aradu.A06			Ah1TC11A04	5	9.37e-108	Araip.B06
Ah1TC1A02	3	1.11e-98	Aradu.A06			Ah1TC1A02	1	2.58e-114	Araip.B06
Ah1TC1A08	44	2.94e-27	Aradu.A03			Ah1TC1A08	78	4.93e-51	Araip.B01
Ah1TC1B02	352	3.36e-85	Aradu.A02			Ah1TC1B02	342	1.32e-129	Araip.B02
Ah1TC1D01	11	6.19e-139	Aradu.A10			Ah1TC1D01	11	9.73e-138	Araip.B07
Ah1TC1D02	2	3.87e-52	Aradu.A09			Ah1TC1D02	3	1.43e-14	Araip.B09
Ah1TC1E01	3	2.75e-54	Aradu.A02			Ah1TC1E01	3	1.71e-102	Araip.B02
Ah1TC1E06	3	0	Aradu.A03			Ah1TC1E06	3	2.03e-179	Araip.B03
Ah1TC2A02	2	1.98e-62	Aradu.A03			Ah1TC2A02	3	9.49e-87	Araip.B03
Ah1TC2D06	7	1.49e-78	Aradu.A01			Ah1TC2D06	4	8.72e-64	Araip.B01
Ah1TC2E05	11	1.9e-67	Aradu.A01			Ah1TC2E05	13	3.89e-52	Araip.B01
Ah1TC3E02	4	0	Aradu.A03			Ah1TC3E02	10	0	Araip.B03
Ah1TC3H02	17	0	Aradu.A01			Ah1TC3H02	43	8.14e-46	Araip.B09
Ah1TC4A02	4	1.24e-148	Aradu.A10			Ah1TC4A02	7	0	Araip.B10
Ah1TC4E10	6	0	Aradu.A03			Ah1TC4E10	7	0	Araip.B03
Ah1TC4F12	9	8.56e-138	Aradu.A02			Ah1TC4F12	8	3.37e-87	Araip.B02
Ah1TC6E01	4	3.67e-76	Aradu.A05			Ah1TC6E01	5	6.57e-87	Araip.B05
Ah1TC6H03	12	7.15e-112	Aradu.A08			Ah1TC6H03	13	3.22e-73	Araip.B08
Ah1TC9F10	2031	0	Aradu.A09			Ah1TC9F10	4122	2.03e-169	Araip.B08
Ah-202	2031	0	Aradu.A09			Ah-202	4122	2.03e-169	Araip.B08
Ah-208	766	6.09e-132	Aradu.A04			Ah-208	1690	5.67e-45	Araip.B08
Ah-229	2	1.38e-108	Aradu.A04			Ah-229	2	2.32e-113	Araip.B04
AHBGSI1001A06	27	0	Aradu.A07			AHBGSI1001A06	26	0	Araip.B07
AHBGSI1001D05-1	14	0	Aradu.A04			AHBGSI1001D05-1	13	0	Araip.B04
AHBGSI1001D05-2	14	0	Aradu.A04			AHBGSI1001D05-2	13	0	Araip.B04
AHBGSI1002B03	54	0	Aradu.A04			AHBGSI1002B03	38	0	Araip.B04
AHBGSI1002D05	4	1.53e-153	Aradu.A07			AHBGSI1002D05	7	1.02e-150	Araip.B07
AHBGSI1004D05	5	0	Aradu.A08			AHBGSI1004D05	7	0	Araip.B07
AHBGST1002C10	3	0	Aradu.A08			AHBGST1002C10	3	0	Araip.B07
AS1RI1F06	19	0	Aradu.A02			AS1RI1F06	29	1.09e-109	Araip.B02
AS1RN2C06	4	1.48e-137	Aradu.A03			AS1RN2C06	5	6.22e-131	Araip.B03
AS1RN2F12	1	0	Aradu.A10			AS1RN2F12	1	0	Araip.B10
AS1RN2H11	6	0	Aradu.A08			AS1RN2H11	7	0	Araip.B08
AS1RN36A01	0		N/A			AS1RN36A01	0		N/A
AS1RN3B12	7	1.01e-172	Aradu.A02			AS1RN3B12	8	8.73e-156	Araip.B02
AS1RN3E10	5	0	Aradu.A03			AS1RN3E10	3	0	Araip.B03
AS1RN5C02	4	0	Aradu.A05			AS1RN5C02	9	0	Araip.B05
gi-30419385	15	0	Aradu.A05			gi-30419385	16	5.41e-163	Araip.B05
gi-30419832	2	0	Aradu.A04			gi-30419832	3	0	Araip.B04
gi-560	0		N/A			gi-560	0		N/A
gi-906	4	0	Aradu.A06			gi-906	3	0	Araip.B06
RM11H06	4	0	Aradu.A08			RM11H06	4	0	Araip.B07
RM15C11	4	0	Aradu.A08			RM15C11	4	0	Araip.B08
RM6E08	6	0	Aradu.A05			RM6E08	7	0	Araip.B05
RN2F12	1	0	Aradu.A10			RN2F12	1	0	Araip.B10
RN2H11	7	0	Aradu.A08			RN2H11	7	0	Araip.B08
RN3E10	3	0	Aradu.A03			RN3E10	2	0	Araip.B03
Seq12B02	178	1.33e-74	Aradu.A01			Seq12B02	318	1.6e-163	Araip.B01
Seq2H06	0		N/A			Seq2H06	0		N/A
