# Supplementary material for: New tools to screen wild peanut species for aflatoxin accumulation and genetic fingerprinting
Source: BMC Plant Biol. 2018 Aug 15;18:170. doi: 10.1186/s12870-018-1355-9 (PMC6094572; doi:10.1186/s12870-018-1355-9)
Supplement: Supplementary file 4 — Table S4. Discrimination of genomes (e.g., H, D, F, AB, E, R1, R2) or groups of genomes (e.g., E+R2, B+F, D+H) by 98 markers organized by their quality (from excellent to doable). Genomes that were discriminated by a marker as group, were indicated with a “+” sign in between, e.g., F+D. Some cell colors correspond to the ones used in Fig. 2 and 3. (XLSX 32 kb) [file 12870_2018_1355_MOESM4_ESM.xlsx]

## Sheet: Sheet1
Marker	Quality	Genomes or groups of genomes discriminated	No.	H	AB	R2	E+R2	E	PR	Agroup (A+PR+R1+UNK)	R1	WithinAgroup	D	F	B+F	F+D	E+R2+H	E+R2+D	D+H	B+D+K	UNK
NPRL_cont00626a	Excellent	AB, H, R2, PR, F, D	6
NPRL_cont01787a	Excellent	H, AB, D, E+R2, R1	5
NPRL_cont00179a	Excellent	AB, R2, H, PR	4
NPRL_cont00098a	Excellent	AB, PR, R1	3
RM11H06	Excellent	AB, E+R2+D, PR	3
Indel-032	Excellent	Agroup, AB, H	3
RN36A01	Excellent	Agroup, AB, H	3
NPRL_cont01321a	Excellent	E+R2, AB, H	3
NPRL_cont00578a	Excellent	AB, R2, H	3
NPRL_cont01310a	Excellent	AB, H, Agroup	3
NPRL_cont00994a	Excellent	AB, H	2
RN3B12	Excellent	H, D	2
AS1RN3E10	Excellent	R2, PR	2
NPRL_cont01077a	Excellent	D, R2	2
NPRL_cont01183a	Excellent	H, D	2
NPRL_cont00834a	Excellent	Within A genome	0
NPRL_cont00201a	Good	AB, E+R2, PR, F, D+H	5
NPRL_cont00630a	Good	AB, H, E, R2	4
NPRL_cont00874a	Good	AB, H, R2, D	4
RM15C11	Good	AB, R2, H, PR	4
NPRL_BVJSE	Good	AB, R2, PR, F	4
RN34G06	Good	AB, R2, D, F	4
NPRL_cont01080a	Good	AB, H, Agroup	3
NPRL_cont00843a	Good	AB, H, R2	3
RN2C06	Good	AB, H, E+R2	3
Ah-229	Good	Agroup, H, AB	3
RN2F12	Good	E, R2, H	3
NPRL_cont02432a	Good	E, R2, H	3
NPRL_BVZOG	Good	E+R2, H, PR	3
NPRL_AAJZM	Good	F, H, D	3
NPRL_cont02088a	Good	H, D, F	3
NPRL_cont01709a	Good	H, PR, R2	3
NPRL_cont02318a	Good	H, R2, AB	3
NPRL_cont01893b	Good	H, R2, R1	3
NPRL_cont01572a	Good	PR, AB, F	3
NPRL_cont01357a	Good	R2, AB, H	3
NPRL_cont00629b	Good	AB, H	2
NPRL_cont01663a	Good	AB, H	2
NPRL_cont00474a	Good	AB, R1	2
NPRL_cont00274a	Good	AB, R2	2
NPRL_cont01622a	Good	H, D	2
NPRL_cont01409a	Good	H, R2	2
NPRL_cont01343a	Good	H, R2	2
NPRL_cont00461a	Good	H, R2,	2
NPRL_cont01029a	Good	R1, PR	2
NPRL_BULCQ	Good	R2, F+D	2
NPRL_ABCLW	Good	R2, H	2
NPRL_cont00150a	Good	R2, H,	2
NPRL_cont00952a	Good	R2, PR	2
NPRL_cont00151a	Good	R2, PR	2
NPRL_cont00235a	Good	AB	1
NPRL_cont01145a	Good	AB	1
NPRL_cont00393a	Good	AB	1
NPRL_cont00983a	Good	AB	1
NPRL_cont00446a	Good	Agroup	1
NPRL_cont01170a	Good	E+R2+H	1
NPRL_A5DQD	Good	H	1
NPRL_cont00390a	Good	H	1
NPRL_cont00521a	Good	H,	1
NPRL_cont00971a	Good	H,	1
NPRL_cont00374c	Good	R2	1
NPRL_cont01366a	Good	R2	1
RN2H11	Good	E+R2+H	1
NPRL_cont00741a	OK	AB	1
AS1RI1F06	OK	AB, D, PR, R1	4
RM14E11	OK	AB, R2, PR, UNK	4
NPRL_cont01150a	OK	H, D, R2,PR	4
NPRL_cont01294a	OK	AB, H, E+R2	3
NPRL_cont00736a	OK	BF, R2, D	3
NPRL_cont00183a	OK	H, D, E+R2	3
NPRL_cont00981a	OK	H, D, R2	3
NPRL_cont00658a	OK	AB, R2, B+D+K	3
NPRL_cont00528b	OK	AB, H,	2
NPRL_cont00841a	OK	E+R2, H	2
NPRL_cont01604a	OK	E+R2, H	2
NPRL_cont02651a	OK	E+R2+D, AB	2
AS1RN32E12	OK	H, E+R2	2
NPRL_BTVAD	OK	H, R2	2
NPRL_cont00259a	OK	H, R2	2
Indel-003	OK	R2, AB	2
NPRL_cont01020a	OK	R2, H	2
NPRL_cont00544a	OK	AB,	1
NPRL_cont00794a	OK	E+R2	1
NPRL_cont02736a	OK	E+R2	1
NPRL_cont00346a	OK	H	1
NPRL_cont00596a	OK	H	1
NPRL_cont01454a	OK	H,	1
NPRL_cont00405a	OK	H,	1
NPRL_cont00401a	OK	PR,	1
NPRL_cont00043a	Doable	E, H, R2, PR	4
Indel-016	Doable	H, AB, D, E+R2	4
NPRL_cont01955a	Doable	H, E+R2, Agroup	3
NPRL_cont01163a	Doable	E+R2, H	2
NPRL_cont00900a	Doable	E+R2, H	2
Ah-202	Doable	H, E+R2	2
NPRL_cont02034a	Doable	H,	1
AS2RM8B10	Doable	PR	1
NPRL_cont02343a	Doable	R2	1
				61	42	39	17	4	20	7	6	1	16	7	1	1	2	2	1	1	1
